# Supplementary material for: Bladder cancer-induced CVD mortality: Role of CAPG protein
Source: PLoS One. 2026 Feb 17;21(2):e0338101. doi: 10.1371/journal.pone.0338101 (PMC12912693; doi:10.1371/journal.pone.0338101)
Supplement: S1 Table — (XLSX) [file pone.0338101.s001.xlsx]

## Sheet: Sheet1
Patient ID	Diagnostic Confirmation	Marital status at diagnosis	Sequence number	Sex	Year of diagnosis	Age recode with single ages and 100+	Race recode (White, Black, Other)	Combined Summary Stage (2004+)	Primary Site - labeled	Histologic Type ICD-O-3	ICD-O-3 Hist/behav, malignant	SEER modified AJCC stage 3rd (1988-2003)	T value - based on AJCC 3rd (1988-2003)	N value - based on AJCC 3rd (1988-2003)	M value - based on AJCC 3rd (1988-2003)	Derived AJCC Stage Group, 6th ed (2004-2015)	Derived AJCC T, 6th ed (2004-2015)	Derived AJCC N, 6th ed (2004-2015)	Derived AJCC M, 6th ed (2004-2015)	Derived AJCC Stage Group, 7th ed (2010-2015)	Derived AJCC T, 7th ed (2010-2015)	Derived AJCC N, 7th ed (2010-2015)	Derived AJCC M, 7th ed (2010-2015)	RX Summ--Surg Prim Site (1998+)	Radiation recode	Chemotherapy recode (yes, no/unk)	Vital status recode (study cutoff used)	COD to site recode	SEER cause-specific death classification	SEER other cause of death classification	Survival months	Survival months flag	COD to site rec KM
406	Positive histology	Married (including common law)	2nd of 2 or more primaries	Male	2008	81 years	White	In situ	C67.4-Posterior wall of bladder	8120	8120/3: Transitional cell carcinoma, NOS	Blank(s)	Blank(s)	Blank(s)	Blank(s)	0is	Tis	N0	M0	Blank(s)	Blank(s)	Blank(s)	Blank(s)	27	None/Unknown	No/Unknown	Alive	Alive	Alive or dead of other cause	Alive or dead due to cancer	123	Complete dates are available and there are more than 0 days of survival	Alive
406	Positive histology	Married (including common law)	3rd of 3 or more primaries	Male	2012	85 years	White	Localized	C67.9-Bladder, NOS	8120	8120/3: Transitional cell carcinoma, NOS	Blank(s)	Blank(s)	Blank(s)	Blank(s)	I	T1	N0	M0	I	T1	N0	M0	27	None/Unknown	No/Unknown	Alive	Alive	Alive or dead of other cause	Alive or dead due to cancer	79	Complete dates are available and there are more than 0 days of survival	Alive
633	Positive histology	Married (including common law)	3rd of 3 or more primaries	Male	2015	88 years	White	Localized	C67.6-Ureteric orifice	8130	8130/3: Papillary transitional cell carcinoma	Blank(s)	Blank(s)	Blank(s)	Blank(s)	I	T1	N0	M0	I	T1	N0	M0	27	None/Unknown	No/Unknown	Dead	Other Urinary Organs	Dead (attributable to this cancer dx)	Alive or dead due to cancer	10	Complete dates are available and there are more than 0 days of survival	Other Urinary Organs
783	Positive histology	Widowed	2nd of 2 or more primaries	Female	2007	92 years	White	Localized	C67.8-Overlapping lesion of bladder	8120	8120/3: Transitional cell carcinoma, NOS	Blank(s)	Blank(s)	Blank(s)	Blank(s)	II	T2NOS	N0	M0	Blank(s)	Blank(s)	Blank(s)	Blank(s)	27	None/Unknown	No/Unknown	Dead	Urinary Bladder	Dead (attributable to this cancer dx)	Alive or dead due to cancer	2	Complete dates are available and there are more than 0 days of survival	Urinary Bladder
958	Positive histology	Married (including common law)	2nd of 2 or more primaries	Male	2008	78 years	White	In situ	C67.9-Bladder, NOS	8130	8130/3: Papillary transitional cell carcinoma	Blank(s)	Blank(s)	Blank(s)	Blank(s)	0a	Ta	N0	M0	Blank(s)	Blank(s)	Blank(s)	Blank(s)	27	None/Unknown	No/Unknown	Alive	Alive	Alive or dead of other cause	Alive or dead due to cancer	123	Complete dates are available and there are more than 0 days of survival	Alive
1221	Positive histology	Married (including common law)	One primary only	Male	2002	83 years	White	Blank(s)	C67.9-Bladder, NOS	8130	8130/3: Papillary transitional cell carcinoma	90	TX	NX	MX	Blank(s)	Blank(s)	Blank(s)	Blank(s)	Blank(s)	Blank(s)	Blank(s)	Blank(s)	90	None/Unknown	No/Unknown	Dead	Other Cause of Death	Alive or dead of other cause	Dead (attributable to causes other than this cancer dx)	80	Incomplete dates are available and there cannot be zero days of follow-up	Other Cause of Death
1315	Positive histology	Widowed	2nd of 2 or more primaries	Female	2005	86 years	White	Localized	C67.3-Anterior wall of bladder	8120	8120/3: Transitional cell carcinoma, NOS	Blank(s)	Blank(s)	Blank(s)	Blank(s)	I	T1	N0	M0	Blank(s)	Blank(s)	Blank(s)	Blank(s)	27	None/Unknown	No/Unknown	Dead	Urinary Bladder	Dead (attributable to this cancer dx)	Alive or dead due to cancer	1	Complete dates are available and there are more than 0 days of survival	Urinary Bladder
1369	Positive histology	Married (including common law)	2nd of 2 or more primaries	Male	2004	77 years	White	In situ	C67.3-Anterior wall of bladder	8130	8130/3: Papillary transitional cell carcinoma	Blank(s)	Blank(s)	Blank(s)	Blank(s)	0a	Ta	N0	M0	Blank(s)	Blank(s)	Blank(s)	Blank(s)	27	None/Unknown	Yes	Dead	Lung and Bronchus	Alive or dead of other cause	Dead (attributable to causes other than this cancer dx)	8	Complete dates are available and there are more than 0 days of survival	Lung and Bronchus
1585	Positive histology	Widowed	2nd of 2 or more primaries	Male	2006	88 years	White	In situ	C67.9-Bladder, NOS	8130	8130/3: Papillary transitional cell carcinoma	Blank(s)	Blank(s)	Blank(s)	Blank(s)	0a	Ta	N0	M0	Blank(s)	Blank(s)	Blank(s)	Blank(s)	27	None/Unknown	No/Unknown	Dead	Diseases of Heart	Alive or dead of other cause	Dead (attributable to causes other than this cancer dx)	13	Complete dates are available and there are more than 0 days of survival	Diseases of Heart
1960	Positive histology	Married (including common law)	4th of 4 or more primaries	Female	2017	60 years	White	In situ	C67.9-Bladder, NOS	8130	8130/3: Papillary transitional cell carcinoma	Blank(s)	Blank(s)	Blank(s)	Blank(s)	Blank(s)	Blank(s)	Blank(s)	Blank(s)	Blank(s)	Blank(s)	Blank(s)	Blank(s)	27	None/Unknown	No/Unknown	Alive	Alive	Alive or dead of other cause	Alive or dead due to cancer	15	Complete dates are available and there are more than 0 days of survival	Alive
1989	Positive histology	Married (including common law)	2nd of 2 or more primaries	Male	2003	75 years	White	Blank(s)	C67.9-Bladder, NOS	8130	8130/3: Papillary transitional cell carcinoma	18	T1	NX	M0	Blank(s)	Blank(s)	Blank(s)	Blank(s)	Blank(s)	Blank(s)	Blank(s)	Blank(s)	0	None/Unknown	No/Unknown	Dead	Prostate	Alive or dead of other cause	Dead (attributable to causes other than this cancer dx)	41	Complete dates are available and there are more than 0 days of survival	Prostate
2102	Positive histology	Separated	2nd of 2 or more primaries	Male	2003	74 years	White	Blank(s)	C67.9-Bladder, NOS	9590	9590/3: Malignant lymphoma, NOS	88	Recode scheme not yet available	Recode scheme not yet available	Recode scheme not yet available	Blank(s)	Blank(s)	Blank(s)	Blank(s)	Blank(s)	Blank(s)	Blank(s)	Blank(s)	0	None/Unknown	Yes	Dead	Lung and Bronchus	Alive or dead of other cause	Dead (attributable to causes other than this cancer dx)	38	Complete dates are available and there are more than 0 days of survival	Lung and Bronchus
2161	Positive histology	Single (never married)	2nd of 2 or more primaries	Male	2017	89 years	White	Localized	C67.5-Bladder neck	8120	8120/3: Transitional cell carcinoma, NOS	Blank(s)	Blank(s)	Blank(s)	Blank(s)	Blank(s)	Blank(s)	Blank(s)	Blank(s)	Blank(s)	Blank(s)	Blank(s)	Blank(s)	27	None/Unknown	No/Unknown	Alive	Alive	Alive or dead of other cause	Alive or dead due to cancer	16	Incomplete dates are available and there cannot be zero days of follow-up	Alive
2338	Positive histology	Widowed	2nd of 2 or more primaries	Female	2009	82 years	Other (American Indian/AK Native, Asian/Pacific Islander)	In situ	C67.6-Ureteric orifice	8130	8130/3: Papillary transitional cell carcinoma	Blank(s)	Blank(s)	Blank(s)	Blank(s)	0a	Ta	N0	M0	Blank(s)	Blank(s)	Blank(s)	Blank(s)	27	None/Unknown	No/Unknown	Dead	Chronic Obstructive Pulmonary Disease and Allied Cond	Alive or dead of other cause	Dead (attributable to causes other than this cancer dx)	98	Complete dates are available and there are more than 0 days of survival	Chronic Obstructive Pulmonary Disease and Allied Cond
2521	Positive histology	Married (including common law)	2nd of 2 or more primaries	Male	2003	83 years	White	Blank(s)	C67.9-Bladder, NOS	8140	8140/3: Adenocarcinoma, NOS	20	T2	N0	M0	Blank(s)	Blank(s)	Blank(s)	Blank(s)	Blank(s)	Blank(s)	Blank(s)	Blank(s)	61	None/Unknown	No/Unknown	Dead	Diseases of Heart	Alive or dead of other cause	Dead (attributable to causes other than this cancer dx)	58	Complete dates are available and there are more than 0 days of survival	Diseases of Heart
2577	Positive histology	Married (including common law)	2nd of 2 or more primaries	Male	2016	87 years	White	In situ	C67.4-Posterior wall of bladder	8130	8130/3: Papillary transitional cell carcinoma	Blank(s)	Blank(s)	Blank(s)	Blank(s)	Blank(s)	Blank(s)	Blank(s)	Blank(s)	Blank(s)	Blank(s)	Blank(s)	Blank(s)	27	None/Unknown	No/Unknown	Alive	Alive	Alive or dead of other cause	Alive or dead due to cancer	31	Complete dates are available and there are more than 0 days of survival	Alive
2663	Positive histology	Married (including common law)	2nd of 2 or more primaries	Male	2004	58 years	White	In situ	C67.4-Posterior wall of bladder	8130	8130/3: Papillary transitional cell carcinoma	Blank(s)	Blank(s)	Blank(s)	Blank(s)	0a	Ta	N0	M0	Blank(s)	Blank(s)	Blank(s)	Blank(s)	27	None/Unknown	No/Unknown	Dead	Diseases of Heart	Alive or dead of other cause	Dead (attributable to causes other than this cancer dx)	0	Complete dates are available and there are more than 0 days of survival	Diseases of Heart
3240	Positive histology	Married (including common law)	4th of 4 or more primaries	Female	2011	62 years	White	In situ	C67.6-Ureteric orifice	8130	8130/3: Papillary transitional cell carcinoma	Blank(s)	Blank(s)	Blank(s)	Blank(s)	0a	Ta	N0	M0	0a	Ta	N0	M0	27	None/Unknown	Yes	Alive	Alive	Alive or dead of other cause	Alive or dead due to cancer	95	Complete dates are available and there are more than 0 days of survival	Alive
3482	Positive histology	Widowed	2nd of 2 or more primaries	Female	2013	75 years	White	Distant	C67.9-Bladder, NOS	8052	8052/3: Papillary squamous cell carcinoma	Blank(s)	Blank(s)	Blank(s)	Blank(s)	IV	T2a	N0	M1	IV	T2a	N0	M1	27	None/Unknown	Yes	Dead	Thyroid	Alive or dead of other cause	Dead (attributable to causes other than this cancer dx)	1	Complete dates are available and there are more than 0 days of survival	Thyroid
3525	Positive histology	Married (including common law)	2nd of 2 or more primaries	Male	2013	87 years	White	In situ	C67.2-Lateral wall of bladder	8130	8130/3: Papillary transitional cell carcinoma	Blank(s)	Blank(s)	Blank(s)	Blank(s)	0a	Ta	N0	M0	0a	Ta	N0	M0	27	None/Unknown	No/Unknown	Dead	Diseases of Heart	Alive or dead of other cause	Dead (attributable to causes other than this cancer dx)	60	Complete dates are available and there are more than 0 days of survival	Diseases of Heart
3748	Positive histology	Married (including common law)	2nd of 2 or more primaries	Male	2000	79 years	White	Blank(s)	C67.1-Dome of bladder	8130	8130/3: Papillary transitional cell carcinoma	20	T2	N0	M0	Blank(s)	Blank(s)	Blank(s)	Blank(s)	Blank(s)	Blank(s)	Blank(s)	Blank(s)	60	None/Unknown	No/Unknown	Dead	Pneumonia and Influenza	Alive or dead of other cause	Dead (attributable to causes other than this cancer dx)	3	Complete dates are available and there are more than 0 days of survival	Pneumonia and Influenza
3915	Positive histology	Widowed	2nd of 2 or more primaries	Female	2005	72 years	White	In situ	C67.9-Bladder, NOS	8130	8130/3: Papillary transitional cell carcinoma	Blank(s)	Blank(s)	Blank(s)	Blank(s)	0a	Ta	N0	M0	Blank(s)	Blank(s)	Blank(s)	Blank(s)	27	None/Unknown	No/Unknown	Alive	Alive	Alive or dead of other cause	Alive or dead due to cancer	163	Complete dates are available and there are more than 0 days of survival	Alive
4858	Positive histology	Unknown	2nd of 2 or more primaries	Male	2010	84 years	White	In situ	C67.2-Lateral wall of bladder	8130	8130/3: Papillary transitional cell carcinoma	Blank(s)	Blank(s)	Blank(s)	Blank(s)	0a	Ta	N0	M0	0a	Ta	N0	M0	24	None/Unknown	No/Unknown	Alive	Alive	Alive or dead of other cause	Alive or dead due to cancer	107	Complete dates are available and there are more than 0 days of survival	Alive
5259	Positive histology	Married (including common law)	4th of 4 or more primaries	Male	2014	82 years	White	In situ	C67.6-Ureteric orifice	8130	8130/3: Papillary transitional cell carcinoma	Blank(s)	Blank(s)	Blank(s)	Blank(s)	0a	Ta	N0	M0	0a	Ta	N0	M0	27	None/Unknown	No/Unknown	Alive	Alive	Alive or dead of other cause	Alive or dead due to cancer	49	Complete dates are available and there are more than 0 days of survival	Alive
5304	Positive histology	Married (including common law)	2nd of 2 or more primaries	Male	2007	85 years	White	Localized	C67.9-Bladder, NOS	8120	8120/3: Transitional cell carcinoma, NOS	Blank(s)	Blank(s)	Blank(s)	Blank(s)	II	T2b	N0	M0	Blank(s)	Blank(s)	Blank(s)	Blank(s)	27	Beam radiation	No/Unknown	Dead	Urinary Bladder	Dead (attributable to this cancer dx)	Alive or dead due to cancer	6	Complete dates are available and there are more than 0 days of survival	Urinary Bladder
5334	Positive histology	Unknown	4th of 4 or more primaries	Male	2006	93 years	White	In situ	C67.9-Bladder, NOS	8130	8130/3: Papillary transitional cell carcinoma	Blank(s)	Blank(s)	Blank(s)	Blank(s)	0a	Ta	N0	M0	Blank(s)	Blank(s)	Blank(s)	Blank(s)	27	None/Unknown	No/Unknown	Dead	Diabetes Mellitus	Alive or dead of other cause	Dead (attributable to causes other than this cancer dx)	85	Complete dates are available and there are more than 0 days of survival	Diabetes Mellitus
5872	Positive histology	Widowed	2nd of 2 or more primaries	Male	2004	82 years	White	Localized	C67.0-Trigone of bladder	8120	8120/3: Transitional cell carcinoma, NOS	Blank(s)	Blank(s)	Blank(s)	Blank(s)	II	T2NOS	N0	M0	Blank(s)	Blank(s)	Blank(s)	Blank(s)	27	Beam radiation	Yes	Dead	Miscellaneous Malignant Cancer	Dead (attributable to this cancer dx)	Alive or dead due to cancer	59	Complete dates are available and there are more than 0 days of survival	Miscellaneous Malignant Cancer
6121	Positive histology	Single (never married)	2nd of 2 or more primaries	Male	2010	62 years	White	Unknown/unstaged	C67.0-Trigone of bladder	8120	8120/3: Transitional cell carcinoma, NOS	Blank(s)	Blank(s)	Blank(s)	Blank(s)	UNK Stage	TX	N0	M0	UNK Stage	TX	N0	M0	27	None/Unknown	No/Unknown	Dead	Prostate	Alive or dead of other cause	Dead (attributable to causes other than this cancer dx)	63	Complete dates are available and there are more than 0 days of survival	Prostate
6243	Positive histology	Married (including common law)	3rd of 3 or more primaries	Male	2010	80 years	White	In situ	C67.9-Bladder, NOS	8130	8130/3: Papillary transitional cell carcinoma	Blank(s)	Blank(s)	Blank(s)	Blank(s)	0a	Ta	N0	M0	0a	Ta	N0	M0	27	None/Unknown	No/Unknown	Alive	Alive	Alive or dead of other cause	Alive or dead due to cancer	105	Complete dates are available and there are more than 0 days of survival	Alive
6461	Positive histology	Married (including common law)	2nd of 2 or more primaries	Male	2003	82 years	White	Blank(s)	C67.5-Bladder neck	8130	8130/3: Papillary transitional cell carcinoma	18	T1	N0	M0	Blank(s)	Blank(s)	Blank(s)	Blank(s)	Blank(s)	Blank(s)	Blank(s)	Blank(s)	27	None/Unknown	No/Unknown	Dead	Prostate	Alive or dead of other cause	Dead (attributable to causes other than this cancer dx)	68	Complete dates are available and there are more than 0 days of survival	Prostate
6749	Positive histology	Married (including common law)	3rd of 3 or more primaries	Male	2010	85 years	White	Localized	C67.9-Bladder, NOS	8120	8120/3: Transitional cell carcinoma, NOS	Blank(s)	Blank(s)	Blank(s)	Blank(s)	II	T2NOS	N0	M0	II	T2NOS	N0	M0	27	None/Unknown	No/Unknown	Dead	Diseases of Heart	Alive or dead of other cause	Dead (attributable to causes other than this cancer dx)	3	Complete dates are available and there are more than 0 days of survival	Diseases of Heart
6785	Positive histology	Married (including common law)	3rd of 3 or more primaries	Male	2004	83 years	Other (American Indian/AK Native, Asian/Pacific Islander)	Localized	C67.9-Bladder, NOS	8130	8130/3: Papillary transitional cell carcinoma	Blank(s)	Blank(s)	Blank(s)	Blank(s)	I	T1	N0	M0	Blank(s)	Blank(s)	Blank(s)	Blank(s)	27	None/Unknown	No/Unknown	Dead	Diabetes Mellitus	Alive or dead of other cause	Dead (attributable to causes other than this cancer dx)	26	Complete dates are available and there are more than 0 days of survival	Diabetes Mellitus
7180	Positive histology	Widowed	3rd of 3 or more primaries	Male	2009	84 years	White	In situ	C67.9-Bladder, NOS	8130	8130/3: Papillary transitional cell carcinoma	Blank(s)	Blank(s)	Blank(s)	Blank(s)	0a	Ta	N0	M0	Blank(s)	Blank(s)	Blank(s)	Blank(s)	0	None/Unknown	No/Unknown	Dead	Diseases of Heart	Alive or dead of other cause	Dead (attributable to causes other than this cancer dx)	78	Complete dates are available and there are more than 0 days of survival	Diseases of Heart
7334	Positive histology	Married (including common law)	4th of 4 or more primaries	Female	2003	81 years	White	Blank(s)	C67.9-Bladder, NOS	8130	8130/3: Papillary transitional cell carcinoma	18	Ta	N0	M0	Blank(s)	Blank(s)	Blank(s)	Blank(s)	Blank(s)	Blank(s)	Blank(s)	Blank(s)	27	None/Unknown	No/Unknown	Dead	Hypertension without Heart Disease	Alive or dead of other cause	Dead (attributable to causes other than this cancer dx)	32	Complete dates are available and there are more than 0 days of survival	Hypertension without Heart Disease
7688	Positive histology	Married (including common law)	One primary only	Male	2001	68 years	White	Blank(s)	C67.0-Trigone of bladder	8120	8120/3: Transitional cell carcinoma, NOS	18	T1	NX	M0	Blank(s)	Blank(s)	Blank(s)	Blank(s)	Blank(s)	Blank(s)	Blank(s)	Blank(s)	27	None/Unknown	No/Unknown	Dead	State DC not available or state DC available but no COD	Dead (missing/unknown COD)	Dead (missing/unknown COD)	131	Complete dates are available and there are more than 0 days of survival	State DC not available or state DC available but no COD
7846	Positive histology	Divorced	3rd of 3 or more primaries	Male	2005	80 years	White	Localized	C67.2-Lateral wall of bladder	8120	8120/3: Transitional cell carcinoma, NOS	Blank(s)	Blank(s)	Blank(s)	Blank(s)	I	T1	N0	M0	Blank(s)	Blank(s)	Blank(s)	Blank(s)	27	None/Unknown	No/Unknown	Dead	Pancreas	Alive or dead of other cause	Dead (attributable to causes other than this cancer dx)	41	Complete dates are available and there are more than 0 days of survival	Pancreas
7882	Positive histology	Married (including common law)	2nd of 2 or more primaries	Male	2007	90 years	White	Unknown/unstaged	C67.9-Bladder, NOS	8010	8010/3: Carcinoma, NOS	Blank(s)	Blank(s)	Blank(s)	Blank(s)	UNK Stage	TX	N0	M0	Blank(s)	Blank(s)	Blank(s)	Blank(s)	0	None/Unknown	No/Unknown	Dead	Alzheimers (ICD-9 and 10 only)	Alive or dead of other cause	Dead (attributable to causes other than this cancer dx)	20	Complete dates are available and there are more than 0 days of survival	Alzheimers (ICD-9 and 10 only)
7910	Positive histology	Married (including common law)	4th of 4 or more primaries	Male	2013	88 years	White	Distant	C67.0-Trigone of bladder	9680	9680/3: Diffuse large B-cell lymphoma (DLBCL), NOS	Blank(s)	Blank(s)	Blank(s)	Blank(s)	IIIEA	NA	NA	NA	IIIEA	NA	NA	NA	27	None/Unknown	Yes	Dead	Diseases of Heart	Alive or dead of other cause	Dead (attributable to causes other than this cancer dx)	7	Complete dates are available and there are more than 0 days of survival	Diseases of Heart
8057	Positive histology	Married (including common law)	2nd of 2 or more primaries	Male	2011	95 years	White	Localized	C67.4-Posterior wall of bladder	8130	8130/3: Papillary transitional cell carcinoma	Blank(s)	Blank(s)	Blank(s)	Blank(s)	I	T1	N0	M0	I	T1	N0	M0	27	None/Unknown	No/Unknown	Dead	Other Cause of Death	Alive or dead of other cause	Dead (attributable to causes other than this cancer dx)	18	Complete dates are available and there are more than 0 days of survival	Other Cause of Death
8472	Positive histology	Married (including common law)	One primary only	Male	2001	88 years	White	Blank(s)	C67.9-Bladder, NOS	8120	8120/3: Transitional cell carcinoma, NOS	40	TX	N0	M1	Blank(s)	Blank(s)	Blank(s)	Blank(s)	Blank(s)	Blank(s)	Blank(s)	Blank(s)	27	Beam radiation	Yes	Dead	Urinary Bladder	Dead (attributable to this cancer dx)	Alive or dead due to cancer	9	Complete dates are available and there are more than 0 days of survival	Urinary Bladder
8492	Positive histology	Single (never married)	3rd of 3 or more primaries	Male	2011	80 years	White	Localized	C67.9-Bladder, NOS	8120	8120/3: Transitional cell carcinoma, NOS	Blank(s)	Blank(s)	Blank(s)	Blank(s)	II	T2a	N0	M0	II	T2a	N0	M0	27	Beam radiation	Yes	Dead	Miscellaneous Malignant Cancer	Dead (attributable to this cancer dx)	Alive or dead due to cancer	27	Complete dates are available and there are more than 0 days of survival	Miscellaneous Malignant Cancer
8598	Positive histology	Married (including common law)	2nd of 2 or more primaries	Male	2015	68 years	White	In situ	C67.9-Bladder, NOS	8120	8120/3: Transitional cell carcinoma, NOS	Blank(s)	Blank(s)	Blank(s)	Blank(s)	0a	Ta	N0	M0	0a	Ta	N0	M0	27	None/Unknown	No/Unknown	Alive	Alive	Alive or dead of other cause	Alive or dead due to cancer	44	Complete dates are available and there are more than 0 days of survival	Alive
8610	Positive histology	Married (including common law)	1st of 2 or more primaries	Female	2002	58 years	White	Blank(s)	C67.2-Lateral wall of bladder	8130	8130/3: Papillary transitional cell carcinoma	18	Ta	N0	M0	Blank(s)	Blank(s)	Blank(s)	Blank(s)	Blank(s)	Blank(s)	Blank(s)	Blank(s)	27	None/Unknown	No/Unknown	Alive	Alive	Alive or dead of other cause	Alive or dead due to cancer	203	Complete dates are available and there are more than 0 days of survival	Alive
8638	Positive histology	Unknown	One primary only	Male	2000	81 years	White	Blank(s)	C67.9-Bladder, NOS	8130	8130/3: Papillary transitional cell carcinoma	18	TXa	N0	M0	Blank(s)	Blank(s)	Blank(s)	Blank(s)	Blank(s)	Blank(s)	Blank(s)	Blank(s)	27	None/Unknown	No/Unknown	Dead	Diseases of Heart	Alive or dead of other cause	Dead (attributable to causes other than this cancer dx)	111	Complete dates are available and there are more than 0 days of survival	Diseases of Heart
8663	Positive histology	Widowed	One primary only	Male	2002	72 years	White	Blank(s)	C67.4-Posterior wall of bladder	8130	8130/3: Papillary transitional cell carcinoma	18	Ta	N0	M0	Blank(s)	Blank(s)	Blank(s)	Blank(s)	Blank(s)	Blank(s)	Blank(s)	Blank(s)	27	None/Unknown	No/Unknown	Dead	Cerebrovascular Diseases	Alive or dead of other cause	Dead (attributable to causes other than this cancer dx)	25	Complete dates are available and there are more than 0 days of survival	Cerebrovascular Diseases
8856	Positive histology	Divorced	2nd of 2 or more primaries	Female	2008	78 years	White	Localized	C67.9-Bladder, NOS	8130	8130/3: Papillary transitional cell carcinoma	Blank(s)	Blank(s)	Blank(s)	Blank(s)	I	T1	N0	M0	Blank(s)	Blank(s)	Blank(s)	Blank(s)	27	None/Unknown	No/Unknown	Alive	Alive	Alive or dead of other cause	Alive or dead due to cancer	122	Complete dates are available and there are more than 0 days of survival	Alive
8952	Positive histology	Married (including common law)	2nd of 2 or more primaries	Male	2007	76 years	Other (American Indian/AK Native, Asian/Pacific Islander)	Localized	C67.4-Posterior wall of bladder	8130	8130/3: Papillary transitional cell carcinoma	Blank(s)	Blank(s)	Blank(s)	Blank(s)	I	T1	N0	M0	Blank(s)	Blank(s)	Blank(s)	Blank(s)	27	None/Unknown	No/Unknown	Dead	Urinary Bladder	Dead (attributable to this cancer dx)	Alive or dead due to cancer	128	Complete dates are available and there are more than 0 days of survival	Urinary Bladder
9107	Positive histology	Married (including common law)	2nd of 2 or more primaries	Male	2016	81 years	White	In situ	C67.9-Bladder, NOS	8130	8130/3: Papillary transitional cell carcinoma	Blank(s)	Blank(s)	Blank(s)	Blank(s)	Blank(s)	Blank(s)	Blank(s)	Blank(s)	Blank(s)	Blank(s)	Blank(s)	Blank(s)	22	None/Unknown	No/Unknown	Alive	Alive	Alive or dead of other cause	Alive or dead due to cancer	25	Complete dates are available and there are more than 0 days of survival	Alive
9132	Positive histology	Widowed	2nd of 2 or more primaries	Male	2008	90 years	White	Localized	C67.2-Lateral wall of bladder	8010	8010/3: Carcinoma, NOS	Blank(s)	Blank(s)	Blank(s)	Blank(s)	I	T1	N0	M0	Blank(s)	Blank(s)	Blank(s)	Blank(s)	11	None/Unknown	No/Unknown	Dead	Symptoms, Signs and Ill-Defined Conditions	Alive or dead of other cause	Dead (attributable to causes other than this cancer dx)	34	Complete dates are available and there are more than 0 days of survival	Symptoms, Signs and Ill-Defined Conditions
9199	Positive histology	Single (never married)	2nd of 2 or more primaries	Male	2008	66 years	White	Localized	C67.8-Overlapping lesion of bladder	8130	8130/3: Papillary transitional cell carcinoma	Blank(s)	Blank(s)	Blank(s)	Blank(s)	I	T1	N0	M0	Blank(s)	Blank(s)	Blank(s)	Blank(s)	27	None/Unknown	No/Unknown	Alive	Alive	Alive or dead of other cause	Alive or dead due to cancer	124	Complete dates are available and there are more than 0 days of survival	Alive
9221	Positive histology	Married (including common law)	2nd of 2 or more primaries	Male	2005	56 years	White	Localized	C67.9-Bladder, NOS	8130	8130/3: Papillary transitional cell carcinoma	Blank(s)	Blank(s)	Blank(s)	Blank(s)	0is	Tis	N0	M0	Blank(s)	Blank(s)	Blank(s)	Blank(s)	22	None/Unknown	No/Unknown	Dead	Acute Myeloid Leukemia	Alive or dead of other cause	Dead (attributable to causes other than this cancer dx)	27	Complete dates are available and there are more than 0 days of survival	Acute Myeloid Leukemia
9301	Positive histology	Widowed	2nd of 2 or more primaries	Female	2008	96 years	White	In situ	C67.9-Bladder, NOS	8130	8130/3: Papillary transitional cell carcinoma	Blank(s)	Blank(s)	Blank(s)	Blank(s)	0a	Ta	N0	M0	Blank(s)	Blank(s)	Blank(s)	Blank(s)	22	None/Unknown	No/Unknown	Dead	Diseases of Heart	Alive or dead of other cause	Dead (attributable to causes other than this cancer dx)	53	Complete dates are available and there are more than 0 days of survival	Diseases of Heart
9303	Positive histology	Widowed	2nd of 2 or more primaries	Female	2017	80 years	Other (American Indian/AK Native, Asian/Pacific Islander)	Localized	C67.0-Trigone of bladder	8120	8120/3: Transitional cell carcinoma, NOS	Blank(s)	Blank(s)	Blank(s)	Blank(s)	Blank(s)	Blank(s)	Blank(s)	Blank(s)	Blank(s)	Blank(s)	Blank(s)	Blank(s)	27	None/Unknown	Yes	Dead	Urinary Bladder	Dead (attributable to this cancer dx)	Alive or dead due to cancer	3	Complete dates are available and there are more than 0 days of survival	Urinary Bladder
9459	Positive histology	Single (never married)	2nd of 2 or more primaries	Female	2014	69 years	White	Localized	C67.9-Bladder, NOS	8120	8120/3: Transitional cell carcinoma, NOS	Blank(s)	Blank(s)	Blank(s)	Blank(s)	II	T2b	N0	M0	II	T2b	N0	M0	27	None/Unknown	No/Unknown	Dead	Urinary Bladder	Dead (attributable to this cancer dx)	Alive or dead due to cancer	7	Complete dates are available and there are more than 0 days of survival	Urinary Bladder
9599	Positive histology	Married (including common law)	2nd of 2 or more primaries	Female	2012	57 years	White	In situ	C67.2-Lateral wall of bladder	8130	8130/3: Papillary transitional cell carcinoma	Blank(s)	Blank(s)	Blank(s)	Blank(s)	0a	Ta	N0	M0	0a	Ta	N0	M0	27	None/Unknown	No/Unknown	Alive	Alive	Alive or dead of other cause	Alive or dead due to cancer	80	Complete dates are available and there are more than 0 days of survival	Alive
9765	Positive histology	Married (including common law)	3rd of 3 or more primaries	Male	2006	80 years	White	In situ	C67.9-Bladder, NOS	8130	8130/3: Papillary transitional cell carcinoma	Blank(s)	Blank(s)	Blank(s)	Blank(s)	0a	Ta	N0	M0	Blank(s)	Blank(s)	Blank(s)	Blank(s)	22	None/Unknown	No/Unknown	Dead	Urinary Bladder	Dead (attributable to this cancer dx)	Alive or dead due to cancer	4	Complete dates are available and there are more than 0 days of survival	Urinary Bladder
9834	Positive histology	Widowed	2nd of 2 or more primaries	Male	2001	84 years	White	Blank(s)	C67.9-Bladder, NOS	8130	8130/3: Papillary transitional cell carcinoma	18	Ta	N0	M0	Blank(s)	Blank(s)	Blank(s)	Blank(s)	Blank(s)	Blank(s)	Blank(s)	Blank(s)	27	None/Unknown	No/Unknown	Dead	Other Cause of Death	Alive or dead of other cause	Dead (attributable to causes other than this cancer dx)	5	Complete dates are available and there are more than 0 days of survival	Other Cause of Death
9907	Positive histology	Widowed	2nd of 2 or more primaries	Male	2001	87 years	White	Blank(s)	C67.9-Bladder, NOS	8120	8120/3: Transitional cell carcinoma, NOS	20	T2	N0	M0	Blank(s)	Blank(s)	Blank(s)	Blank(s)	Blank(s)	Blank(s)	Blank(s)	Blank(s)	27	None/Unknown	No/Unknown	Dead	Diseases of Heart	Alive or dead of other cause	Dead (attributable to causes other than this cancer dx)	17	Complete dates are available and there are more than 0 days of survival	Diseases of Heart
9962	Positive histology	Single (never married)	2nd of 2 or more primaries	Male	2002	44 years	White	Blank(s)	C67.9-Bladder, NOS	8130	8130/3: Papillary transitional cell carcinoma	18	Ta	N0	M0	Blank(s)	Blank(s)	Blank(s)	Blank(s)	Blank(s)	Blank(s)	Blank(s)	Blank(s)	27	None/Unknown	No/Unknown	Dead	Urinary Bladder	Dead (attributable to this cancer dx)	Alive or dead due to cancer	20	Complete dates are available and there are more than 0 days of survival	Urinary Bladder
10010	Positive histology	Married (including common law)	2nd of 2 or more primaries	Male	2009	63 years	Other (American Indian/AK Native, Asian/Pacific Islander)	Localized	C67.9-Bladder, NOS	8130	8130/3: Papillary transitional cell carcinoma	Blank(s)	Blank(s)	Blank(s)	Blank(s)	I	T1	N0	M0	Blank(s)	Blank(s)	Blank(s)	Blank(s)	27	None/Unknown	No/Unknown	Alive	Alive	Alive or dead of other cause	Alive or dead due to cancer	109	Complete dates are available and there are more than 0 days of survival	Alive
10024	Positive histology	Widowed	3rd of 3 or more primaries	Female	2002	83 years	White	Blank(s)	C67.9-Bladder, NOS	8130	8130/3: Papillary transitional cell carcinoma	18	T1	N0	M0	Blank(s)	Blank(s)	Blank(s)	Blank(s)	Blank(s)	Blank(s)	Blank(s)	Blank(s)	27	None/Unknown	No/Unknown	Dead	Urinary Bladder	Dead (attributable to this cancer dx)	Alive or dead due to cancer	44	Complete dates are available and there are more than 0 days of survival	Urinary Bladder
10054	Positive histology	Single (never married)	2nd of 2 or more primaries	Female	2017	72 years	White	Localized	C67.9-Bladder, NOS	8130	8130/3: Papillary transitional cell carcinoma	Blank(s)	Blank(s)	Blank(s)	Blank(s)	Blank(s)	Blank(s)	Blank(s)	Blank(s)	Blank(s)	Blank(s)	Blank(s)	Blank(s)	22	None/Unknown	No/Unknown	Alive	Alive	Alive or dead of other cause	Alive or dead due to cancer	12	Complete dates are available and there are more than 0 days of survival	Alive
10068	Positive histology	Single (never married)	2nd of 2 or more primaries	Female	2013	76 years	Black	Regional	C67.2-Lateral wall of bladder	8130	8130/3: Papillary transitional cell carcinoma	Blank(s)	Blank(s)	Blank(s)	Blank(s)	IV	T1	N2	M0	IV	T1	N2	M0	71	None/Unknown	Yes	Alive	Alive	Alive or dead of other cause	Alive or dead due to cancer	6	Complete dates are available and there are more than 0 days of survival	Alive
10138	Positive histology	Widowed	4th of 4 or more primaries	Male	2008	88 years	White	Localized	C67.9-Bladder, NOS	8130	8130/3: Papillary transitional cell carcinoma	Blank(s)	Blank(s)	Blank(s)	Blank(s)	I	T1	N0	M0	Blank(s)	Blank(s)	Blank(s)	Blank(s)	27	None/Unknown	No/Unknown	Dead	Urinary Bladder	Dead (attributable to this cancer dx)	Alive or dead due to cancer	8	Complete dates are available and there are more than 0 days of survival	Urinary Bladder
10195	Positive histology	Single (never married)	4th of 4 or more primaries	Male	2002	59 years	Black	Blank(s)	C67.9-Bladder, NOS	8130	8130/3: Papillary transitional cell carcinoma	18	Ta	N0	M0	Blank(s)	Blank(s)	Blank(s)	Blank(s)	Blank(s)	Blank(s)	Blank(s)	Blank(s)	27	None/Unknown	No/Unknown	Dead	Kidney and Renal Pelvis	Dead (attributable to this cancer dx)	Alive or dead due to cancer	86	Complete dates are available and there are more than 0 days of survival	Kidney and Renal Pelvis
10277	Positive histology	Married (including common law)	2nd of 2 or more primaries	Male	2010	24 years	White	Localized	C67.5-Bladder neck	8910	8910/3: Embryonal rhabdomyosarcoma, NOS	Blank(s)	Blank(s)	Blank(s)	Blank(s)	NA	NA	NA	NA	NA	NA	NA	NA	27	None/Unknown	Yes	Alive	Alive	Alive or dead of other cause	Alive or dead due to cancer	104	Complete dates are available and there are more than 0 days of survival	Alive
10462	Positive histology	Married (including common law)	3rd of 3 or more primaries	Male	2003	70 years	White	Blank(s)	C67.9-Bladder, NOS	8130	8130/3: Papillary transitional cell carcinoma	18	Ta	N0	M0	Blank(s)	Blank(s)	Blank(s)	Blank(s)	Blank(s)	Blank(s)	Blank(s)	Blank(s)	27	None/Unknown	No/Unknown	Dead	Chronic Obstructive Pulmonary Disease and Allied Cond	Alive or dead of other cause	Dead (attributable to causes other than this cancer dx)	42	Complete dates are available and there are more than 0 days of survival	Chronic Obstructive Pulmonary Disease and Allied Cond
10761	Positive histology	Widowed	2nd of 2 or more primaries	Female	2014	71 years	Other (American Indian/AK Native, Asian/Pacific Islander)	Regional	C67.9-Bladder, NOS	8120	8120/3: Transitional cell carcinoma, NOS	Blank(s)	Blank(s)	Blank(s)	Blank(s)	III	T3NOS	N0	M0	III	T3NOS	N0	M0	61	None/Unknown	Yes	Alive	Alive	Alive or dead of other cause	Alive or dead due to cancer	51	Complete dates are available and there are more than 0 days of survival	Alive
10846	Positive histology	Widowed	3rd of 3 or more primaries	Female	2006	83 years	White	Localized	C67.9-Bladder, NOS	8130	8130/3: Papillary transitional cell carcinoma	Blank(s)	Blank(s)	Blank(s)	Blank(s)	I	T1	N0	M0	Blank(s)	Blank(s)	Blank(s)	Blank(s)	27	None/Unknown	No/Unknown	Dead	Diabetes Mellitus	Alive or dead of other cause	Dead (attributable to causes other than this cancer dx)	123	Complete dates are available and there are more than 0 days of survival	Diabetes Mellitus
10885	Positive histology	Single (never married)	2nd of 2 or more primaries	Male	2012	69 years	White	Unknown/unstaged	C67.9-Bladder, NOS	8000	8000/3: Neoplasm, malignant	Blank(s)	Blank(s)	Blank(s)	Blank(s)	UNK Stage	TX	NX	M0	UNK Stage	TX	NX	M0	60	None/Unknown	No/Unknown	Dead	Urinary Bladder	Dead (attributable to this cancer dx)	Alive or dead due to cancer	50	Incomplete dates are available and there cannot be zero days of follow-up	Urinary Bladder
10889	Positive histology	Married (including common law)	2nd of 2 or more primaries	Male	2008	82 years	White	In situ	C67.4-Posterior wall of bladder	8130	8130/3: Papillary transitional cell carcinoma	Blank(s)	Blank(s)	Blank(s)	Blank(s)	0a	Ta	N0	M0	Blank(s)	Blank(s)	Blank(s)	Blank(s)	27	None/Unknown	No/Unknown	Dead	Diseases of Heart	Alive or dead of other cause	Dead (attributable to causes other than this cancer dx)	34	Complete dates are available and there are more than 0 days of survival	Diseases of Heart
10904	Positive histology	Married (including common law)	2nd of 2 or more primaries	Male	2000	86 years	White	Blank(s)	C67.9-Bladder, NOS	8130	8130/3: Papillary transitional cell carcinoma	18	Ta	N0	M0	Blank(s)	Blank(s)	Blank(s)	Blank(s)	Blank(s)	Blank(s)	Blank(s)	Blank(s)	27	None/Unknown	No/Unknown	Dead	Prostate	Alive or dead of other cause	Dead (attributable to causes other than this cancer dx)	57	Complete dates are available and there are more than 0 days of survival	Prostate
10932	Positive histology	Married (including common law)	2nd of 2 or more primaries	Female	2014	49 years	White	In situ	C67.2-Lateral wall of bladder	8130	8130/3: Papillary transitional cell carcinoma	Blank(s)	Blank(s)	Blank(s)	Blank(s)	0a	Ta	N0	M0	0a	Ta	N0	M0	27	None/Unknown	Yes	Alive	Alive	Alive or dead of other cause	Alive or dead due to cancer	48	Complete dates are available and there are more than 0 days of survival	Alive
10962	Positive histology	Married (including common law)	2nd of 2 or more primaries	Male	2002	80 years	White	Blank(s)	C67.2-Lateral wall of bladder	8120	8120/3: Transitional cell carcinoma, NOS	30	T3b	N0	M0	Blank(s)	Blank(s)	Blank(s)	Blank(s)	Blank(s)	Blank(s)	Blank(s)	Blank(s)	30	None/Unknown	No/Unknown	Dead	Colon excluding Rectum	Alive or dead of other cause	Dead (attributable to causes other than this cancer dx)	21	Complete dates are available and there are more than 0 days of survival	Colon excluding Rectum
11108	Positive histology	Single (never married)	2nd of 2 or more primaries	Female	2011	86 years	White	In situ	C67.9-Bladder, NOS	8130	8130/3: Papillary transitional cell carcinoma	Blank(s)	Blank(s)	Blank(s)	Blank(s)	0a	Ta	N0	M0	0a	Ta	N0	M0	22	None/Unknown	Yes	Alive	Alive	Alive or dead of other cause	Alive or dead due to cancer	94	Complete dates are available and there are more than 0 days of survival	Alive
11134	Positive histology	Married (including common law)	2nd of 2 or more primaries	Male	2003	82 years	White	Blank(s)	C67.9-Bladder, NOS	8070	8070/3: Squamous cell carcinoma, NOS	40	TX	NX	M1	Blank(s)	Blank(s)	Blank(s)	Blank(s)	Blank(s)	Blank(s)	Blank(s)	Blank(s)	0	None/Unknown	No/Unknown	Dead	Prostate	Alive or dead of other cause	Dead (attributable to causes other than this cancer dx)	15	Complete dates are available and there are more than 0 days of survival	Prostate
11316	Positive histology	Divorced	1st of 2 or more primaries	Female	2000	73 years	White	Blank(s)	C67.0-Trigone of bladder	8130	8130/3: Papillary transitional cell carcinoma	18	T1	N0	M0	Blank(s)	Blank(s)	Blank(s)	Blank(s)	Blank(s)	Blank(s)	Blank(s)	Blank(s)	27	None/Unknown	No/Unknown	Dead	Diseases of Heart	Alive or dead of other cause	Dead (attributable to causes other than this cancer dx)	221	Complete dates are available and there are more than 0 days of survival	Diseases of Heart
12183	Radiography without microscopic confirm	Divorced	2nd of 2 or more primaries	Female	2004	86 years	White	Unknown/unstaged	C67.9-Bladder, NOS	8000	8000/3: Neoplasm, malignant	Blank(s)	Blank(s)	Blank(s)	Blank(s)	UNK Stage	TX	NX	MX	Blank(s)	Blank(s)	Blank(s)	Blank(s)	0	None/Unknown	No/Unknown	Dead	Cerebrovascular Diseases	Alive or dead of other cause	Dead (attributable to causes other than this cancer dx)	8	Incomplete dates are available and there cannot be zero days of follow-up	Cerebrovascular Diseases
15442	Positive histology	Married (including common law)	3rd of 3 or more primaries	Male	2015	85 years	Black	In situ	C67.1-Dome of bladder	8130	8130/3: Papillary transitional cell carcinoma	Blank(s)	Blank(s)	Blank(s)	Blank(s)	0a	Ta	N0	M0	0a	Ta	N0	M0	27	None/Unknown	No/Unknown	Dead	Urinary Bladder	Dead (attributable to this cancer dx)	Alive or dead due to cancer	27	Complete dates are available and there are more than 0 days of survival	Urinary Bladder
15442	Positive histology	Married (including common law)	4th of 4 or more primaries	Male	2017	87 years	Black	Regional	C67.9-Bladder, NOS	8120	8120/3: Transitional cell carcinoma, NOS	Blank(s)	Blank(s)	Blank(s)	Blank(s)	Blank(s)	Blank(s)	Blank(s)	Blank(s)	Blank(s)	Blank(s)	Blank(s)	Blank(s)	27	None/Unknown	No/Unknown	Dead	Urinary Bladder	Dead (attributable to this cancer dx)	Alive or dead due to cancer	5	Complete dates are available and there are more than 0 days of survival	Urinary Bladder
15689	Positive histology	Married (including common law)	2nd of 2 or more primaries	Male	2011	75 years	White	Regional	C67.6-Ureteric orifice	8130	8130/3: Papillary transitional cell carcinoma	Blank(s)	Blank(s)	Blank(s)	Blank(s)	III	T3a	N0	M0	III	T3a	N0	M0	61	None/Unknown	No/Unknown	Alive	Alive	Alive or dead of other cause	Alive or dead due to cancer	93	Complete dates are available and there are more than 0 days of survival	Alive
16499	Positive histology	Married (including common law)	2nd of 2 or more primaries	Male	2017	80 years	White	In situ	C67.8-Overlapping lesion of bladder	8130	8130/3: Papillary transitional cell carcinoma	Blank(s)	Blank(s)	Blank(s)	Blank(s)	Blank(s)	Blank(s)	Blank(s)	Blank(s)	Blank(s)	Blank(s)	Blank(s)	Blank(s)	16	None/Unknown	Yes	Alive	Alive	Alive or dead of other cause	Alive or dead due to cancer	19	Complete dates are available and there are more than 0 days of survival	Alive
16992	Positive histology	Unknown	2nd of 2 or more primaries	Female	2015	74 years	White	Localized	C67.2-Lateral wall of bladder	8130	8130/3: Papillary transitional cell carcinoma	Blank(s)	Blank(s)	Blank(s)	Blank(s)	I	T1	N0	M0	I	T1	N0	M0	27	None/Unknown	No/Unknown	Alive	Alive	Alive or dead of other cause	Alive or dead due to cancer	42	Complete dates are available and there are more than 0 days of survival	Alive
17337	Positive histology	Married (including common law)	2nd of 2 or more primaries	Male	2001	72 years	White	Blank(s)	C67.2-Lateral wall of bladder	8130	8130/3: Papillary transitional cell carcinoma	18	Ta	N0	M0	Blank(s)	Blank(s)	Blank(s)	Blank(s)	Blank(s)	Blank(s)	Blank(s)	Blank(s)	27	None/Unknown	No/Unknown	Dead	Diseases of Heart	Alive or dead of other cause	Dead (attributable to causes other than this cancer dx)	76	Complete dates are available and there are more than 0 days of survival	Diseases of Heart
20713	Positive histology	Married (including common law)	3rd of 3 or more primaries	Male	2006	95 years	White	Localized	C67.9-Bladder, NOS	8120	8120/3: Transitional cell carcinoma, NOS	Blank(s)	Blank(s)	Blank(s)	Blank(s)	I	T1	N0	M0	Blank(s)	Blank(s)	Blank(s)	Blank(s)	20	None/Unknown	No/Unknown	Dead	Diseases of Heart	Alive or dead of other cause	Dead (attributable to causes other than this cancer dx)	50	Complete dates are available and there are more than 0 days of survival	Diseases of Heart
23481	Positive histology	Divorced	3rd of 3 or more primaries	Female	2016	84 years	White	In situ	C67.9-Bladder, NOS	8130	8130/3: Papillary transitional cell carcinoma	Blank(s)	Blank(s)	Blank(s)	Blank(s)	Blank(s)	Blank(s)	Blank(s)	Blank(s)	Blank(s)	Blank(s)	Blank(s)	Blank(s)	27	None/Unknown	No/Unknown	Dead	Urinary Bladder	Dead (attributable to this cancer dx)	Alive or dead due to cancer	26	Complete dates are available and there are more than 0 days of survival	Urinary Bladder
23814	Positive histology	Married (including common law)	2nd of 2 or more primaries	Male	2010	78 years	White	In situ	C67.1-Dome of bladder	8120	8120/3: Transitional cell carcinoma, NOS	Blank(s)	Blank(s)	Blank(s)	Blank(s)	0is	Tis	N0	M0	0is	Tis	N0	M0	12	None/Unknown	No/Unknown	Dead	Miscellaneous Malignant Cancer	Dead (attributable to this cancer dx)	Alive or dead due to cancer	29	Complete dates are available and there are more than 0 days of survival	Miscellaneous Malignant Cancer
24043	Positive histology	Divorced	2nd of 2 or more primaries	Female	2001	81 years	White	Blank(s)	C67.8-Overlapping lesion of bladder	8120	8120/3: Transitional cell carcinoma, NOS	40	TX	NX	M1	Blank(s)	Blank(s)	Blank(s)	Blank(s)	Blank(s)	Blank(s)	Blank(s)	Blank(s)	27	None/Unknown	No/Unknown	Dead	Urinary Bladder	Dead (attributable to this cancer dx)	Alive or dead due to cancer	1	Complete dates are available and there are more than 0 days of survival	Urinary Bladder
25374	Positive histology	Married (including common law)	2nd of 2 or more primaries	Male	2000	80 years	White	Blank(s)	C67.4-Posterior wall of bladder	8130	8130/3: Papillary transitional cell carcinoma	18	T1	NX	M0	Blank(s)	Blank(s)	Blank(s)	Blank(s)	Blank(s)	Blank(s)	Blank(s)	Blank(s)	27	None/Unknown	No/Unknown	Dead	Diseases of Heart	Alive or dead of other cause	Dead (attributable to causes other than this cancer dx)	186	Complete dates are available and there are more than 0 days of survival	Diseases of Heart
25535	Positive histology	Widowed	2nd of 2 or more primaries	Female	2002	87 years	White	Blank(s)	C67.9-Bladder, NOS	8130	8130/3: Papillary transitional cell carcinoma	18	Ta	N0	M0	Blank(s)	Blank(s)	Blank(s)	Blank(s)	Blank(s)	Blank(s)	Blank(s)	Blank(s)	27	None/Unknown	No/Unknown	Dead	Cerebrovascular Diseases	Alive or dead of other cause	Dead (attributable to causes other than this cancer dx)	4	Complete dates are available and there are more than 0 days of survival	Cerebrovascular Diseases
26339	Positive histology	Widowed	3rd of 3 or more primaries	Female	2001	76 years	Black	Blank(s)	C67.9-Bladder, NOS	8130	8130/3: Papillary transitional cell carcinoma	18	Ta	N0	M0	Blank(s)	Blank(s)	Blank(s)	Blank(s)	Blank(s)	Blank(s)	Blank(s)	Blank(s)	0	None/Unknown	No/Unknown	Dead	Pneumonia and Influenza	Alive or dead of other cause	Dead (attributable to causes other than this cancer dx)	25	Complete dates are available and there are more than 0 days of survival	Pneumonia and Influenza
26399	Positive histology	Married (including common law)	3rd of 3 or more primaries	Female	2000	77 years	White	Blank(s)	C67.9-Bladder, NOS	8120	8120/3: Transitional cell carcinoma, NOS	18	Tis	N0	M0	Blank(s)	Blank(s)	Blank(s)	Blank(s)	Blank(s)	Blank(s)	Blank(s)	Blank(s)	27	None/Unknown	No/Unknown	Dead	Liver	Alive or dead of other cause	Dead (attributable to causes other than this cancer dx)	147	Complete dates are available and there are more than 0 days of survival	Liver
26559	Positive histology	Single (never married)	2nd of 2 or more primaries	Female	2009	69 years	White	In situ	C67.9-Bladder, NOS	8130	8130/3: Papillary transitional cell carcinoma	Blank(s)	Blank(s)	Blank(s)	Blank(s)	0a	Ta	N0	M0	Blank(s)	Blank(s)	Blank(s)	Blank(s)	27	None/Unknown	No/Unknown	Alive	Alive	Alive or dead of other cause	Alive or dead due to cancer	118	Complete dates are available and there are more than 0 days of survival	Alive
27099	Positive histology	Married (including common law)	2nd of 2 or more primaries	Male	2000	83 years	White	Blank(s)	C67.8-Overlapping lesion of bladder	8120	8120/3: Transitional cell carcinoma, NOS	18	T1	NX	M0	Blank(s)	Blank(s)	Blank(s)	Blank(s)	Blank(s)	Blank(s)	Blank(s)	Blank(s)	27	None/Unknown	No/Unknown	Dead	Diabetes Mellitus	Alive or dead of other cause	Dead (attributable to causes other than this cancer dx)	5	Complete dates are available and there are more than 0 days of survival	Diabetes Mellitus
27224	Positive histology	Unknown	5th of 5 or more primaries	Female	2016	83 years	White	In situ	C67.2-Lateral wall of bladder	8130	8130/3: Papillary transitional cell carcinoma	Blank(s)	Blank(s)	Blank(s)	Blank(s)	Blank(s)	Blank(s)	Blank(s)	Blank(s)	Blank(s)	Blank(s)	Blank(s)	Blank(s)	27	None/Unknown	No/Unknown	Alive	Alive	Alive or dead of other cause	Alive or dead due to cancer	29	Complete dates are available and there are more than 0 days of survival	Alive
27990	Positive histology	Widowed	2nd of 2 or more primaries	Female	2004	92 years	White	In situ	C67.9-Bladder, NOS	8130	8130/3: Papillary transitional cell carcinoma	Blank(s)	Blank(s)	Blank(s)	Blank(s)	0a	Ta	N0	M0	Blank(s)	Blank(s)	Blank(s)	Blank(s)	22	None/Unknown	No/Unknown	Dead	Other Cause of Death	Alive or dead of other cause	Dead (attributable to causes other than this cancer dx)	51	Complete dates are available and there are more than 0 days of survival	Other Cause of Death
28979	Positive histology	Widowed	3rd of 3 or more primaries	Female	2003	94 years	Black	Blank(s)	C67.9-Bladder, NOS	8130	8130/3: Papillary transitional cell carcinoma	18	T1	N0	M0	Blank(s)	Blank(s)	Blank(s)	Blank(s)	Blank(s)	Blank(s)	Blank(s)	Blank(s)	27	None/Unknown	No/Unknown	Dead	Symptoms, Signs and Ill-Defined Conditions	Alive or dead of other cause	Dead (attributable to causes other than this cancer dx)	55	Complete dates are available and there are more than 0 days of survival	Symptoms, Signs and Ill-Defined Conditions
29026	Positive histology	Widowed	2nd of 2 or more primaries	Male	2000	81 years	White	Blank(s)	C67.4-Posterior wall of bladder	8130	8130/3: Papillary transitional cell carcinoma	18	Ta	N0	M0	Blank(s)	Blank(s)	Blank(s)	Blank(s)	Blank(s)	Blank(s)	Blank(s)	Blank(s)	27	None/Unknown	No/Unknown	Dead	Diseases of Heart	Alive or dead of other cause	Dead (attributable to causes other than this cancer dx)	7	Complete dates are available and there are more than 0 days of survival	Diseases of Heart
29316	Positive histology	Widowed	3rd of 3 or more primaries	Male	2016	74 years	White	Regional	C67.9-Bladder, NOS	8131	8131/3: Transitional cell carcinoma, micropapillary	Blank(s)	Blank(s)	Blank(s)	Blank(s)	Blank(s)	Blank(s)	Blank(s)	Blank(s)	Blank(s)	Blank(s)	Blank(s)	Blank(s)	61	None/Unknown	No/Unknown	Dead	Urinary Bladder	Dead (attributable to this cancer dx)	Alive or dead due to cancer	17	Complete dates are available and there are more than 0 days of survival	Urinary Bladder
29603	Positive histology	Married (including common law)	4th of 4 or more primaries	Female	2008	85 years	White	Localized	C67.2-Lateral wall of bladder	8120	8120/3: Transitional cell carcinoma, NOS	Blank(s)	Blank(s)	Blank(s)	Blank(s)	I	T1	N0	M0	Blank(s)	Blank(s)	Blank(s)	Blank(s)	27	None/Unknown	No/Unknown	Dead	Urinary Bladder	Dead (attributable to this cancer dx)	Alive or dead due to cancer	34	Complete dates are available and there are more than 0 days of survival	Urinary Bladder
31586	Positive histology	Married (including common law)	2nd of 2 or more primaries	Male	2013	79 years	White	In situ	C67.2-Lateral wall of bladder	8130	8130/3: Papillary transitional cell carcinoma	Blank(s)	Blank(s)	Blank(s)	Blank(s)	0a	Ta	N0	M0	0a	Ta	N0	M0	27	None/Unknown	Yes	Alive	Alive	Alive or dead of other cause	Alive or dead due to cancer	62	Complete dates are available and there are more than 0 days of survival	Alive
32903	Positive histology	Widowed	2nd of 2 or more primaries	Male	2003	83 years	White	Blank(s)	C67.6-Ureteric orifice	8120	8120/3: Transitional cell carcinoma, NOS	18	TXa	N0	M0	Blank(s)	Blank(s)	Blank(s)	Blank(s)	Blank(s)	Blank(s)	Blank(s)	Blank(s)	27	None/Unknown	No/Unknown	Dead	Diseases of Heart	Alive or dead of other cause	Dead (attributable to causes other than this cancer dx)	28	Complete dates are available and there are more than 0 days of survival	Diseases of Heart
33029	Positive histology	Married (including common law)	2nd of 2 or more primaries	Male	2000	49 years	White	Blank(s)	C67.9-Bladder, NOS	8130	8130/3: Papillary transitional cell carcinoma	18	Ta	N0	M0	Blank(s)	Blank(s)	Blank(s)	Blank(s)	Blank(s)	Blank(s)	Blank(s)	Blank(s)	27	None/Unknown	No/Unknown	Alive	Alive	Alive or dead of other cause	Alive or dead due to cancer	225	Complete dates are available and there are more than 0 days of survival	Alive
33739	Positive histology	Married (including common law)	2nd of 2 or more primaries	Female	2009	84 years	Other (American Indian/AK Native, Asian/Pacific Islander)	In situ	C67.9-Bladder, NOS	8130	8130/3: Papillary transitional cell carcinoma	Blank(s)	Blank(s)	Blank(s)	Blank(s)	0a	Ta	N0	M0	Blank(s)	Blank(s)	Blank(s)	Blank(s)	27	None/Unknown	No/Unknown	Alive	Alive	Alive or dead of other cause	Alive or dead due to cancer	112	Complete dates are available and there are more than 0 days of survival	Alive
34691	Positive histology	Widowed	2nd of 2 or more primaries	Female	2008	89 years	White	Localized	C67.4-Posterior wall of bladder	8130	8130/3: Papillary transitional cell carcinoma	Blank(s)	Blank(s)	Blank(s)	Blank(s)	I	T1	N0	M0	Blank(s)	Blank(s)	Blank(s)	Blank(s)	27	None/Unknown	No/Unknown	Dead	Urinary Bladder	Dead (attributable to this cancer dx)	Alive or dead due to cancer	15	Complete dates are available and there are more than 0 days of survival	Urinary Bladder
35645	Positive histology	Widowed	2nd of 2 or more primaries	Female	2006	80 years	Other (American Indian/AK Native, Asian/Pacific Islander)	In situ	C67.2-Lateral wall of bladder	8130	8130/3: Papillary transitional cell carcinoma	Blank(s)	Blank(s)	Blank(s)	Blank(s)	0a	Ta	N0	M0	Blank(s)	Blank(s)	Blank(s)	Blank(s)	27	None/Unknown	No/Unknown	Alive	Alive	Alive or dead of other cause	Alive or dead due to cancer	88	Complete dates are available and there are more than 0 days of survival	Alive
36385	Positive histology	Married (including common law)	2nd of 2 or more primaries	Male	2005	88 years	White	In situ	C67.2-Lateral wall of bladder	8130	8130/3: Papillary transitional cell carcinoma	Blank(s)	Blank(s)	Blank(s)	Blank(s)	0a	Ta	N0	M0	Blank(s)	Blank(s)	Blank(s)	Blank(s)	27	None/Unknown	No/Unknown	Dead	Diseases of Heart	Alive or dead of other cause	Dead (attributable to causes other than this cancer dx)	104	Complete dates are available and there are more than 0 days of survival	Diseases of Heart
38265	Positive histology	Married (including common law)	3rd of 3 or more primaries	Male	2003	80 years	White	Blank(s)	C67.9-Bladder, NOS	8130	8130/3: Papillary transitional cell carcinoma	18	T1	N0	M0	Blank(s)	Blank(s)	Blank(s)	Blank(s)	Blank(s)	Blank(s)	Blank(s)	Blank(s)	27	None/Unknown	No/Unknown	Dead	Other Urinary Organs	Dead (attributable to this cancer dx)	Alive or dead due to cancer	47	Complete dates are available and there are more than 0 days of survival	Other Urinary Organs
39970	Positive histology	Married (including common law)	2nd of 2 or more primaries	Male	2004	70 years	White	Localized	C67.2-Lateral wall of bladder	8120	8120/3: Transitional cell carcinoma, NOS	Blank(s)	Blank(s)	Blank(s)	Blank(s)	II	T2NOS	N0	M0	Blank(s)	Blank(s)	Blank(s)	Blank(s)	27	Radiation, NOS method or source not specified	Yes	Dead	Urinary Bladder	Dead (attributable to this cancer dx)	Alive or dead due to cancer	25	Complete dates are available and there are more than 0 days of survival	Urinary Bladder
40753	Positive histology	Single (never married)	3rd of 3 or more primaries	Female	2014	90 years	White	In situ	C67.0-Trigone of bladder	8130	8130/3: Papillary transitional cell carcinoma	Blank(s)	Blank(s)	Blank(s)	Blank(s)	0a	Ta	N0	M0	0a	Ta	N0	M0	27	None/Unknown	No/Unknown	Dead	Diseases of Heart	Alive or dead of other cause	Dead (attributable to causes other than this cancer dx)	50	Complete dates are available and there are more than 0 days of survival	Diseases of Heart
42146	Positive histology	Widowed	2nd of 2 or more primaries	Female	2008	93 years	White	In situ	C67.2-Lateral wall of bladder	8130	8130/3: Papillary transitional cell carcinoma	Blank(s)	Blank(s)	Blank(s)	Blank(s)	0a	Ta	N0	M0	Blank(s)	Blank(s)	Blank(s)	Blank(s)	27	None/Unknown	No/Unknown	Dead	Other Cause of Death	Alive or dead of other cause	Dead (attributable to causes other than this cancer dx)	24	Complete dates are available and there are more than 0 days of survival	Other Cause of Death
43079	Positive histology	Unknown	4th of 4 or more primaries	Male	2000	60 years	White	Blank(s)	C67.9-Bladder, NOS	8130	8130/3: Papillary transitional cell carcinoma	18	Ta	N0	M0	Blank(s)	Blank(s)	Blank(s)	Blank(s)	Blank(s)	Blank(s)	Blank(s)	Blank(s)	27	None/Unknown	No/Unknown	Alive	Alive	Alive or dead of other cause	Alive or dead due to cancer	224	Complete dates are available and there are more than 0 days of survival	Alive
43848	Positive histology	Unmarried or Domestic Partner	2nd of 2 or more primaries	Male	2013	75 years	White	Localized	C67.2-Lateral wall of bladder	8130	8130/3: Papillary transitional cell carcinoma	Blank(s)	Blank(s)	Blank(s)	Blank(s)	I	T1	N0	M0	I	T1	N0	M0	27	None/Unknown	No/Unknown	Alive	Alive	Alive or dead of other cause	Alive or dead due to cancer	61	Complete dates are available and there are more than 0 days of survival	Alive
46781	Positive histology	Widowed	3rd of 3 or more primaries	Female	2000	76 years	Black	Blank(s)	C67.6-Ureteric orifice	8120	8120/3: Transitional cell carcinoma, NOS	20	T2	NX	M0	Blank(s)	Blank(s)	Blank(s)	Blank(s)	Blank(s)	Blank(s)	Blank(s)	Blank(s)	27	None/Unknown	No/Unknown	Dead	Urinary Bladder	Dead (attributable to this cancer dx)	Alive or dead due to cancer	4	Incomplete dates are available and there cannot be zero days of follow-up	Urinary Bladder
47103	Positive histology	Widowed	3rd of 3 or more primaries	Female	2008	76 years	White	Regional	C67.3-Anterior wall of bladder	8041	8041/3: Small cell carcinoma, NOS	Blank(s)	Blank(s)	Blank(s)	Blank(s)	UNK Stage	T4NOS	N0	M0	Blank(s)	Blank(s)	Blank(s)	Blank(s)	27	None/Unknown	Yes	Alive	Alive	Alive or dead of other cause	Alive or dead due to cancer	123	Complete dates are available and there are more than 0 days of survival	Alive
47192	Positive histology	Widowed	2nd of 2 or more primaries	Male	2000	100+ years	White	Blank(s)	C67.9-Bladder, NOS	8130	8130/3: Papillary transitional cell carcinoma	18	Ta	N0	M0	Blank(s)	Blank(s)	Blank(s)	Blank(s)	Blank(s)	Blank(s)	Blank(s)	Blank(s)	27	None/Unknown	No/Unknown	Dead	Urinary Bladder	Dead (attributable to this cancer dx)	Alive or dead due to cancer	42	Complete dates are available and there are more than 0 days of survival	Urinary Bladder
47793	Positive histology	Married (including common law)	2nd of 2 or more primaries	Female	2000	71 years	White	Blank(s)	C67.9-Bladder, NOS	8130	8130/3: Papillary transitional cell carcinoma	18	Ta	N0	M0	Blank(s)	Blank(s)	Blank(s)	Blank(s)	Blank(s)	Blank(s)	Blank(s)	Blank(s)	27	None/Unknown	No/Unknown	Dead	Diseases of Heart	Alive or dead of other cause	Dead (attributable to causes other than this cancer dx)	99	Complete dates are available and there are more than 0 days of survival	Diseases of Heart
48393	Positive histology	Widowed	3rd of 3 or more primaries	Female	2000	72 years	White	Blank(s)	C67.9-Bladder, NOS	8120	8120/3: Transitional cell carcinoma, NOS	20	T2	N0	M0	Blank(s)	Blank(s)	Blank(s)	Blank(s)	Blank(s)	Blank(s)	Blank(s)	Blank(s)	50	None/Unknown	Yes	Dead	Cerebrovascular Diseases	Alive or dead of other cause	Dead (attributable to causes other than this cancer dx)	172	Complete dates are available and there are more than 0 days of survival	Cerebrovascular Diseases
50140	Positive histology	Widowed	2nd of 2 or more primaries	Female	2002	79 years	White	Blank(s)	C67.9-Bladder, NOS	8120	8120/3: Transitional cell carcinoma, NOS	18	Tis	N0	M0	Blank(s)	Blank(s)	Blank(s)	Blank(s)	Blank(s)	Blank(s)	Blank(s)	Blank(s)	27	None/Unknown	No/Unknown	Dead	Urinary Bladder	Dead (attributable to this cancer dx)	Alive or dead due to cancer	50	Complete dates are available and there are more than 0 days of survival	Urinary Bladder
50140	Positive histology	Widowed	3rd of 3 or more primaries	Female	2007	84 years	White	Localized	C67.6-Ureteric orifice	8120	8120/3: Transitional cell carcinoma, NOS	Blank(s)	Blank(s)	Blank(s)	Blank(s)	I	T1	N0	M0	Blank(s)	Blank(s)	Blank(s)	Blank(s)	27	None/Unknown	No/Unknown	Dead	Urinary Bladder	Dead (attributable to this cancer dx)	Alive or dead due to cancer	1	Complete dates are available and there are more than 0 days of survival	Urinary Bladder
50201	Positive histology	Married (including common law)	2nd of 2 or more primaries	Male	2005	66 years	Black	In situ	C67.2-Lateral wall of bladder	8130	8130/3: Papillary transitional cell carcinoma	Blank(s)	Blank(s)	Blank(s)	Blank(s)	0a	Ta	N0	M0	Blank(s)	Blank(s)	Blank(s)	Blank(s)	27	None/Unknown	Yes	Dead	Cerebrovascular Diseases	Alive or dead of other cause	Dead (attributable to causes other than this cancer dx)	148	Complete dates are available and there are more than 0 days of survival	Cerebrovascular Diseases
50414	Positive histology	Widowed	3rd of 3 or more primaries	Female	2001	69 years	White	Blank(s)	C67.2-Lateral wall of bladder	8120	8120/3: Transitional cell carcinoma, NOS	30	T3b	N0	M0	Blank(s)	Blank(s)	Blank(s)	Blank(s)	Blank(s)	Blank(s)	Blank(s)	Blank(s)	70	None/Unknown	No/Unknown	Dead	Urinary Bladder	Dead (attributable to this cancer dx)	Alive or dead due to cancer	7	Complete dates are available and there are more than 0 days of survival	Urinary Bladder
50498	Positive histology	Widowed	2nd of 2 or more primaries	Female	2011	81 years	White	Distant	C67.2-Lateral wall of bladder	8120	8120/3: Transitional cell carcinoma, NOS	Blank(s)	Blank(s)	Blank(s)	Blank(s)	IV	T1	N0	M1	IV	T1	N0	M1	27	None/Unknown	Yes	Dead	Urinary Bladder	Dead (attributable to this cancer dx)	Alive or dead due to cancer	4	Complete dates are available and there are more than 0 days of survival	Urinary Bladder
50656	Clinical diagnosis only	Single (never married)	2nd of 2 or more primaries	Male	2005	80 years	White	Localized	C67.9-Bladder, NOS	8010	8010/3: Carcinoma, NOS	Blank(s)	Blank(s)	Blank(s)	Blank(s)	I	T1	N0	M0	Blank(s)	Blank(s)	Blank(s)	Blank(s)	0	None/Unknown	No/Unknown	Dead	Other Cause of Death	Alive or dead of other cause	Dead (attributable to causes other than this cancer dx)	58	Complete dates are available and there are more than 0 days of survival	Other Cause of Death
51696	Positive histology	Married (including common law)	3rd of 3 or more primaries	Male	2000	59 years	White	Blank(s)	C67.9-Bladder, NOS	8130	8130/3: Papillary transitional cell carcinoma	18	Ta	N0	M0	Blank(s)	Blank(s)	Blank(s)	Blank(s)	Blank(s)	Blank(s)	Blank(s)	Blank(s)	27	None/Unknown	No/Unknown	Alive	Alive	Alive or dead of other cause	Alive or dead due to cancer	222	Complete dates are available and there are more than 0 days of survival	Alive
51987	Positive histology	Married (including common law)	2nd of 2 or more primaries	Female	2011	76 years	White	Regional	C67.8-Overlapping lesion of bladder	8120	8120/3: Transitional cell carcinoma, NOS	Blank(s)	Blank(s)	Blank(s)	Blank(s)	III	T3a	N0	M0	III	T3a	N0	M0	61	None/Unknown	Yes	Dead	Urinary Bladder	Dead (attributable to this cancer dx)	Alive or dead due to cancer	9	Complete dates are available and there are more than 0 days of survival	Urinary Bladder
52250	Positive histology	Single (never married)	2nd of 2 or more primaries	Female	2003	87 years	White	Blank(s)	C67.8-Overlapping lesion of bladder	8071	8071/3: Squamous cell carcinoma, keratinizing, NOS	40	TX	N0	M1	Blank(s)	Blank(s)	Blank(s)	Blank(s)	Blank(s)	Blank(s)	Blank(s)	Blank(s)	27	None/Unknown	No/Unknown	Dead	Urinary Bladder	Dead (attributable to this cancer dx)	Alive or dead due to cancer	5	Complete dates are available and there are more than 0 days of survival	Urinary Bladder
54663	Positive histology	Married (including common law)	3rd of 3 or more primaries	Female	2001	82 years	White	Blank(s)	C67.9-Bladder, NOS	8130	8130/3: Papillary transitional cell carcinoma	40	T2	NXr	M0	Blank(s)	Blank(s)	Blank(s)	Blank(s)	Blank(s)	Blank(s)	Blank(s)	Blank(s)	27	Beam radiation	Yes	Dead	Urinary Bladder	Dead (attributable to this cancer dx)	Alive or dead due to cancer	21	Complete dates are available and there are more than 0 days of survival	Urinary Bladder
55342	Positive histology	Widowed	3rd of 3 or more primaries	Female	2006	83 years	White	Regional	C67.0-Trigone of bladder	8070	8070/3: Squamous cell carcinoma, NOS	Blank(s)	Blank(s)	Blank(s)	Blank(s)	IV	T2b	N2	M0	Blank(s)	Blank(s)	Blank(s)	Blank(s)	71	Beam radiation	Yes	Dead	Urinary Bladder	Dead (attributable to this cancer dx)	Alive or dead due to cancer	8	Complete dates are available and there are more than 0 days of survival	Urinary Bladder
56331	Positive histology	Married (including common law)	2nd of 2 or more primaries	Male	2012	76 years	White	In situ	C67.9-Bladder, NOS	8130	8130/3: Papillary transitional cell carcinoma	Blank(s)	Blank(s)	Blank(s)	Blank(s)	0a	Ta	N0	M0	0a	Ta	N0	M0	27	None/Unknown	Yes	Alive	Alive	Alive or dead of other cause	Alive or dead due to cancer	76	Complete dates are available and there are more than 0 days of survival	Alive
56947	Positive histology	Married (including common law)	3rd of 3 or more primaries	Male	2004	67 years	White	Localized	C67.9-Bladder, NOS	8120	8120/3: Transitional cell carcinoma, NOS	Blank(s)	Blank(s)	Blank(s)	Blank(s)	I	T1	N0	M0	Blank(s)	Blank(s)	Blank(s)	Blank(s)	27	None/Unknown	No/Unknown	Dead	Urinary Bladder	Dead (attributable to this cancer dx)	Alive or dead due to cancer	64	Complete dates are available and there are more than 0 days of survival	Urinary Bladder
57844	Positive histology	Widowed	3rd of 3 or more primaries	Male	2003	90 years	Other (American Indian/AK Native, Asian/Pacific Islander)	Blank(s)	C67.2-Lateral wall of bladder	8130	8130/3: Papillary transitional cell carcinoma	18	Ta	N0	M0	Blank(s)	Blank(s)	Blank(s)	Blank(s)	Blank(s)	Blank(s)	Blank(s)	Blank(s)	27	None/Unknown	No/Unknown	Dead	Pneumonia and Influenza	Alive or dead of other cause	Dead (attributable to causes other than this cancer dx)	50	Complete dates are available and there are more than 0 days of survival	Pneumonia and Influenza
58674	Positive histology	Married (including common law)	3rd of 3 or more primaries	Male	2002	76 years	White	Blank(s)	C67.2-Lateral wall of bladder	8120	8120/3: Transitional cell carcinoma, NOS	20	T2	N0	M0	Blank(s)	Blank(s)	Blank(s)	Blank(s)	Blank(s)	Blank(s)	Blank(s)	Blank(s)	27	None/Unknown	No/Unknown	Dead	Pancreas	Alive or dead of other cause	Dead (attributable to causes other than this cancer dx)	54	Complete dates are available and there are more than 0 days of survival	Pancreas
59721	Positive histology	Married (including common law)	3rd of 3 or more primaries	Female	2005	77 years	White	Localized	C67.9-Bladder, NOS	8120	8120/3: Transitional cell carcinoma, NOS	Blank(s)	Blank(s)	Blank(s)	Blank(s)	II	T2NOS	N0	M0	Blank(s)	Blank(s)	Blank(s)	Blank(s)	61	None/Unknown	No/Unknown	Dead	Chronic Obstructive Pulmonary Disease and Allied Cond	Alive or dead of other cause	Dead (attributable to causes other than this cancer dx)	118	Complete dates are available and there are more than 0 days of survival	Chronic Obstructive Pulmonary Disease and Allied Cond
62576	Positive histology	Divorced	2nd of 2 or more primaries	Female	2017	78 years	White	In situ	C67.9-Bladder, NOS	8130	8130/3: Papillary transitional cell carcinoma	Blank(s)	Blank(s)	Blank(s)	Blank(s)	Blank(s)	Blank(s)	Blank(s)	Blank(s)	Blank(s)	Blank(s)	Blank(s)	Blank(s)	22	None/Unknown	No/Unknown	Alive	Alive	Alive or dead of other cause	Alive or dead due to cancer	23	Complete dates are available and there are more than 0 days of survival	Alive
63487	Positive histology	Married (including common law)	2nd of 2 or more primaries	Male	2001	79 years	White	Blank(s)	C67.9-Bladder, NOS	8130	8130/3: Papillary transitional cell carcinoma	18	Ta	N0	M0	Blank(s)	Blank(s)	Blank(s)	Blank(s)	Blank(s)	Blank(s)	Blank(s)	Blank(s)	27	None/Unknown	No/Unknown	Dead	Alzheimers (ICD-9 and 10 only)	Alive or dead of other cause	Dead (attributable to causes other than this cancer dx)	160	Complete dates are available and there are more than 0 days of survival	Alzheimers (ICD-9 and 10 only)
65464	Positive histology	Married (including common law)	3rd of 3 or more primaries	Male	2012	86 years	White	In situ	C67.8-Overlapping lesion of bladder	8120	8120/3: Transitional cell carcinoma, NOS	Blank(s)	Blank(s)	Blank(s)	Blank(s)	0a	Ta	N0	M0	0a	Ta	N0	M0	27	None/Unknown	No/Unknown	Dead	Esophagus	Alive or dead of other cause	Dead (attributable to causes other than this cancer dx)	31	Complete dates are available and there are more than 0 days of survival	Esophagus
68980	Positive histology	Single (never married)	3rd of 3 or more primaries	Female	2007	92 years	White	Regional	C67.9-Bladder, NOS	8120	8120/3: Transitional cell carcinoma, NOS	Blank(s)	Blank(s)	Blank(s)	Blank(s)	IV	T3b	N3	M0	Blank(s)	Blank(s)	Blank(s)	Blank(s)	22	None/Unknown	No/Unknown	Dead	Urinary Bladder	Dead (attributable to this cancer dx)	Alive or dead due to cancer	1	Complete dates are available and there are more than 0 days of survival	Urinary Bladder
70072	Positive histology	Married (including common law)	3rd of 3 or more primaries	Male	2001	78 years	White	Blank(s)	C67.4-Posterior wall of bladder	8120	8120/3: Transitional cell carcinoma, NOS	18	Ta	N0	M0	Blank(s)	Blank(s)	Blank(s)	Blank(s)	Blank(s)	Blank(s)	Blank(s)	Blank(s)	0	None/Unknown	No/Unknown	Dead	Other Cause of Death	Alive or dead of other cause	Dead (attributable to causes other than this cancer dx)	148	Complete dates are available and there are more than 0 days of survival	Other Cause of Death
71326	Positive histology	Married (including common law)	2nd of 2 or more primaries	Female	2002	86 years	White	Blank(s)	C67.4-Posterior wall of bladder	8130	8130/3: Papillary transitional cell carcinoma	18	T1	N0	M0	Blank(s)	Blank(s)	Blank(s)	Blank(s)	Blank(s)	Blank(s)	Blank(s)	Blank(s)	27	None/Unknown	No/Unknown	Dead	Non-Hodgkin Lymphoma	Alive or dead of other cause	Dead (attributable to causes other than this cancer dx)	46	Incomplete dates are available and there cannot be zero days of follow-up	Non-Hodgkin Lymphoma
71348	Positive histology	Widowed	2nd of 2 or more primaries	Female	2008	75 years	White	Regional	C67.9-Bladder, NOS	8120	8120/3: Transitional cell carcinoma, NOS	Blank(s)	Blank(s)	Blank(s)	Blank(s)	IV	T3a	N1	M0	Blank(s)	Blank(s)	Blank(s)	Blank(s)	71	None/Unknown	Yes	Dead	Urinary Bladder	Dead (attributable to this cancer dx)	Alive or dead due to cancer	32	Complete dates are available and there are more than 0 days of survival	Urinary Bladder
72672	Positive histology	Married (including common law)	2nd of 2 or more primaries	Male	2008	70 years	White	In situ	C67.4-Posterior wall of bladder	8120	8120/3: Transitional cell carcinoma, NOS	Blank(s)	Blank(s)	Blank(s)	Blank(s)	0is	Tis	N0	M0	Blank(s)	Blank(s)	Blank(s)	Blank(s)	27	None/Unknown	No/Unknown	Dead	Myeloma	Alive or dead of other cause	Dead (attributable to causes other than this cancer dx)	106	Complete dates are available and there are more than 0 days of survival	Myeloma
73127	Positive histology	Widowed	2nd of 2 or more primaries	Female	2002	87 years	White	Blank(s)	C67.9-Bladder, NOS	8130	8130/3: Papillary transitional cell carcinoma	18	T1	N0	M0	Blank(s)	Blank(s)	Blank(s)	Blank(s)	Blank(s)	Blank(s)	Blank(s)	Blank(s)	27	None/Unknown	No/Unknown	Dead	Alzheimers (ICD-9 and 10 only)	Alive or dead of other cause	Dead (attributable to causes other than this cancer dx)	30	Complete dates are available and there are more than 0 days of survival	Alzheimers (ICD-9 and 10 only)
73342	Positive histology	Married (including common law)	2nd of 2 or more primaries	Female	2003	76 years	Black	Blank(s)	C67.9-Bladder, NOS	8120	8120/3: Transitional cell carcinoma, NOS	18	T1	N0	M0	Blank(s)	Blank(s)	Blank(s)	Blank(s)	Blank(s)	Blank(s)	Blank(s)	Blank(s)	27	None/Unknown	No/Unknown	Dead	Urinary Bladder	Dead (attributable to this cancer dx)	Alive or dead due to cancer	133	Complete dates are available and there are more than 0 days of survival	Urinary Bladder
74280	Positive histology	Widowed	2nd of 2 or more primaries	Female	2004	90 years	White	Localized	C67.9-Bladder, NOS	8130	8130/3: Papillary transitional cell carcinoma	Blank(s)	Blank(s)	Blank(s)	Blank(s)	I	T1	N0	M0	Blank(s)	Blank(s)	Blank(s)	Blank(s)	27	None/Unknown	No/Unknown	Dead	Alzheimers (ICD-9 and 10 only)	Alive or dead of other cause	Dead (attributable to causes other than this cancer dx)	39	Complete dates are available and there are more than 0 days of survival	Alzheimers (ICD-9 and 10 only)
74692	Positive histology	Married (including common law)	2nd of 2 or more primaries	Male	2001	79 years	White	Blank(s)	C67.9-Bladder, NOS	8130	8130/3: Papillary transitional cell carcinoma	18	Ta	N0	M0	Blank(s)	Blank(s)	Blank(s)	Blank(s)	Blank(s)	Blank(s)	Blank(s)	Blank(s)	27	None/Unknown	No/Unknown	Dead	Other Cause of Death	Alive or dead of other cause	Dead (attributable to causes other than this cancer dx)	103	Complete dates are available and there are more than 0 days of survival	Other Cause of Death
74884	Positive histology	Married (including common law)	3rd of 3 or more primaries	Male	2010	88 years	Other (American Indian/AK Native, Asian/Pacific Islander)	Localized	C67.9-Bladder, NOS	8120	8120/3: Transitional cell carcinoma, NOS	Blank(s)	Blank(s)	Blank(s)	Blank(s)	0is	Tis	N0	M0	0is	Tis	N0	M0	27	None/Unknown	Yes	Dead	Diseases of Heart	Alive or dead of other cause	Dead (attributable to causes other than this cancer dx)	15	Complete dates are available and there are more than 0 days of survival	Diseases of Heart
75084	Positive histology	Married (including common law)	2nd of 2 or more primaries	Female	2002	80 years	White	Blank(s)	C67.9-Bladder, NOS	8000	8000/3: Neoplasm, malignant	90	TX	NX	MX	Blank(s)	Blank(s)	Blank(s)	Blank(s)	Blank(s)	Blank(s)	Blank(s)	Blank(s)	0	None/Unknown	No/Unknown	Dead	Diseases of Heart	Alive or dead of other cause	Dead (attributable to causes other than this cancer dx)	34	Complete dates are available and there are more than 0 days of survival	Diseases of Heart
75328	Positive histology	Widowed	2nd of 2 or more primaries	Female	2001	82 years	White	Blank(s)	C67.2-Lateral wall of bladder	8130	8130/3: Papillary transitional cell carcinoma	18	T1	N0	M0	Blank(s)	Blank(s)	Blank(s)	Blank(s)	Blank(s)	Blank(s)	Blank(s)	Blank(s)	27	None/Unknown	No/Unknown	Dead	Urinary Bladder	Dead (attributable to this cancer dx)	Alive or dead due to cancer	53	Complete dates are available and there are more than 0 days of survival	Urinary Bladder
75362	Positive histology	Widowed	2nd of 2 or more primaries	Female	2002	80 years	White	Blank(s)	C67.9-Bladder, NOS	8130	8130/3: Papillary transitional cell carcinoma	18	Ta	N0	M0	Blank(s)	Blank(s)	Blank(s)	Blank(s)	Blank(s)	Blank(s)	Blank(s)	Blank(s)	27	None/Unknown	No/Unknown	Dead	Other Cause of Death	Alive or dead of other cause	Dead (attributable to causes other than this cancer dx)	24	Complete dates are available and there are more than 0 days of survival	Other Cause of Death
75724	Positive histology	Widowed	2nd of 2 or more primaries	Female	2006	84 years	White	In situ	C67.9-Bladder, NOS	8130	8130/3: Papillary transitional cell carcinoma	Blank(s)	Blank(s)	Blank(s)	Blank(s)	0a	Ta	N0	M0	Blank(s)	Blank(s)	Blank(s)	Blank(s)	27	None/Unknown	No/Unknown	Dead	Urinary Bladder	Dead (attributable to this cancer dx)	Alive or dead due to cancer	38	Complete dates are available and there are more than 0 days of survival	Urinary Bladder
75724	Positive histology	Widowed	3rd of 3 or more primaries	Female	2009	87 years	White	Localized	C67.9-Bladder, NOS	8041	8041/3: Small cell carcinoma, NOS	Blank(s)	Blank(s)	Blank(s)	Blank(s)	II	T2b	N0	M0	Blank(s)	Blank(s)	Blank(s)	Blank(s)	20	None/Unknown	Yes	Dead	Urinary Bladder	Dead (attributable to this cancer dx)	Alive or dead due to cancer	11	Complete dates are available and there are more than 0 days of survival	Urinary Bladder
77290	Positive histology	Divorced	3rd of 3 or more primaries	Female	2015	92 years	White	Distant	C67.0-Trigone of bladder	8131	8131/3: Transitional cell carcinoma, micropapillary	Blank(s)	Blank(s)	Blank(s)	Blank(s)	IV	T4a	N0	M1	IV	T4a	N0	M1	0	Beam radiation	No/Unknown	Dead	Urinary Bladder	Dead (attributable to this cancer dx)	Alive or dead due to cancer	4	Complete dates are available and there are more than 0 days of survival	Urinary Bladder
87629	Positive histology	Single (never married)	2nd of 2 or more primaries	Female	2003	86 years	White	Blank(s)	C67.2-Lateral wall of bladder	8130	8130/3: Papillary transitional cell carcinoma	18	T1	N0	M0	Blank(s)	Blank(s)	Blank(s)	Blank(s)	Blank(s)	Blank(s)	Blank(s)	Blank(s)	27	None/Unknown	No/Unknown	Dead	Cerebrovascular Diseases	Alive or dead of other cause	Dead (attributable to causes other than this cancer dx)	77	Complete dates are available and there are more than 0 days of survival	Cerebrovascular Diseases
87974	Positive histology	Single (never married)	2nd of 2 or more primaries	Female	2000	59 years	White	Blank(s)	C67.2-Lateral wall of bladder	8120	8120/3: Transitional cell carcinoma, NOS	30	T3b	NX	M0	Blank(s)	Blank(s)	Blank(s)	Blank(s)	Blank(s)	Blank(s)	Blank(s)	Blank(s)	27	None/Unknown	No/Unknown	Dead	Other Cause of Death	Alive or dead of other cause	Dead (attributable to causes other than this cancer dx)	2	Complete dates are available and there are more than 0 days of survival	Other Cause of Death
89020	Positive histology	Married (including common law)	2nd of 2 or more primaries	Female	2002	89 years	White	Blank(s)	C67.2-Lateral wall of bladder	8120	8120/3: Transitional cell carcinoma, NOS	18	T1	N0	M0	Blank(s)	Blank(s)	Blank(s)	Blank(s)	Blank(s)	Blank(s)	Blank(s)	Blank(s)	27	None/Unknown	No/Unknown	Dead	Breast	Alive or dead of other cause	Dead (attributable to causes other than this cancer dx)	14	Complete dates are available and there are more than 0 days of survival	Breast
89225	Positive histology	Single (never married)	6th of 6 or more primaries	Female	2008	79 years	White	In situ	C67.9-Bladder, NOS	8130	8130/3: Papillary transitional cell carcinoma	Blank(s)	Blank(s)	Blank(s)	Blank(s)	0a	Ta	N0	M0	Blank(s)	Blank(s)	Blank(s)	Blank(s)	27	None/Unknown	No/Unknown	Dead	Other Oral Cavity and Pharynx	Alive or dead of other cause	Dead (attributable to causes other than this cancer dx)	20	Complete dates are available and there are more than 0 days of survival	Other Oral Cavity and Pharynx
91046	Positive histology	Widowed	3rd of 3 or more primaries	Male	2007	93 years	White	In situ	C67.9-Bladder, NOS	8010	8010/3: Carcinoma, NOS	Blank(s)	Blank(s)	Blank(s)	Blank(s)	0is	Tis	N0	M0	Blank(s)	Blank(s)	Blank(s)	Blank(s)	0	None/Unknown	No/Unknown	Dead	Hypertension without Heart Disease	Alive or dead of other cause	Dead (attributable to causes other than this cancer dx)	48	Complete dates are available and there are more than 0 days of survival	Hypertension without Heart Disease
97199	Positive histology	Widowed	2nd of 2 or more primaries	Female	2001	70 years	White	Blank(s)	C67.9-Bladder, NOS	8130	8130/3: Papillary transitional cell carcinoma	20	T2	N0	M0	Blank(s)	Blank(s)	Blank(s)	Blank(s)	Blank(s)	Blank(s)	Blank(s)	Blank(s)	27	None/Unknown	No/Unknown	Alive	Alive	Alive or dead of other cause	Alive or dead due to cancer	208	Complete dates are available and there are more than 0 days of survival	Alive
97737	Positive histology	Widowed	2nd of 2 or more primaries	Female	2013	96 years	White	Localized	C67.3-Anterior wall of bladder	8120	8120/3: Transitional cell carcinoma, NOS	Blank(s)	Blank(s)	Blank(s)	Blank(s)	I	T1	N0	M0	I	T1	N0	M0	27	None/Unknown	No/Unknown	Dead	Urinary Bladder	Dead (attributable to this cancer dx)	Alive or dead due to cancer	9	Complete dates are available and there are more than 0 days of survival	Urinary Bladder
98018	Positive histology	Married (including common law)	3rd of 3 or more primaries	Male	2005	74 years	White	Distant	C67.9-Bladder, NOS	8130	8130/3: Papillary transitional cell carcinoma	Blank(s)	Blank(s)	Blank(s)	Blank(s)	IV	T1	NX	M1	Blank(s)	Blank(s)	Blank(s)	Blank(s)	27	Beam radiation	Yes	Dead	Urinary Bladder	Dead (attributable to this cancer dx)	Alive or dead due to cancer	11	Complete dates are available and there are more than 0 days of survival	Urinary Bladder
102375	Positive histology	Married (including common law)	2nd of 2 or more primaries	Female	2003	83 years	Black	Blank(s)	C67.9-Bladder, NOS	8120	8120/3: Transitional cell carcinoma, NOS	30	T3b	N0	M0	Blank(s)	Blank(s)	Blank(s)	Blank(s)	Blank(s)	Blank(s)	Blank(s)	Blank(s)	71	None/Unknown	Yes	Dead	Urinary Bladder	Dead (attributable to this cancer dx)	Alive or dead due to cancer	13	Complete dates are available and there are more than 0 days of survival	Urinary Bladder
102607	Positive histology	Married (including common law)	2nd of 2 or more primaries	Male	2004	75 years	Other (American Indian/AK Native, Asian/Pacific Islander)	Localized	C67.1-Dome of bladder	8130	8130/3: Papillary transitional cell carcinoma	Blank(s)	Blank(s)	Blank(s)	Blank(s)	I	T1	N0	M0	Blank(s)	Blank(s)	Blank(s)	Blank(s)	24	None/Unknown	No/Unknown	Dead	Tonsil	Alive or dead of other cause	Dead (attributable to causes other than this cancer dx)	12	Complete dates are available and there are more than 0 days of survival	Tonsil
103240	Positive histology	Widowed	3rd of 3 or more primaries	Female	2001	78 years	White	Blank(s)	C67.9-Bladder, NOS	8070	8070/3: Squamous cell carcinoma, NOS	40	TX	NX	M1	Blank(s)	Blank(s)	Blank(s)	Blank(s)	Blank(s)	Blank(s)	Blank(s)	Blank(s)	27	None/Unknown	No/Unknown	Dead	Urinary Bladder	Dead (attributable to this cancer dx)	Alive or dead due to cancer	3	Complete dates are available and there are more than 0 days of survival	Urinary Bladder
103422	Positive histology	Widowed	2nd of 2 or more primaries	Male	2008	91 years	White	In situ	C67.9-Bladder, NOS	8130	8130/3: Papillary transitional cell carcinoma	Blank(s)	Blank(s)	Blank(s)	Blank(s)	0a	Ta	N0	M0	Blank(s)	Blank(s)	Blank(s)	Blank(s)	22	None/Unknown	No/Unknown	Dead	Diseases of Heart	Alive or dead of other cause	Dead (attributable to causes other than this cancer dx)	11	Complete dates are available and there are more than 0 days of survival	Diseases of Heart
103678	Positive histology	Married (including common law)	2nd of 2 or more primaries	Female	2015	85 years	White	Localized	C67.9-Bladder, NOS	8130	8130/3: Papillary transitional cell carcinoma	Blank(s)	Blank(s)	Blank(s)	Blank(s)	I	T1	N0	M0	I	T1	N0	M0	27	None/Unknown	No/Unknown	Dead	Pneumonia and Influenza	Alive or dead of other cause	Dead (attributable to causes other than this cancer dx)	30	Complete dates are available and there are more than 0 days of survival	Pneumonia and Influenza
104041	Positive histology	Widowed	3rd of 3 or more primaries	Female	2010	79 years	White	In situ	C67.9-Bladder, NOS	8130	8130/3: Papillary transitional cell carcinoma	Blank(s)	Blank(s)	Blank(s)	Blank(s)	0a	Ta	N0	M0	0a	Ta	N0	M0	27	None/Unknown	No/Unknown	Dead	Lung and Bronchus	Alive or dead of other cause	Dead (attributable to causes other than this cancer dx)	88	Complete dates are available and there are more than 0 days of survival	Lung and Bronchus
104242	Direct visualization without microscopic confirmation	Single (never married)	2nd of 2 or more primaries	Male	2003	69 years	White	Blank(s)	C67.9-Bladder, NOS	8120	8120/3: Transitional cell carcinoma, NOS	18	TXa	NX	M0	Blank(s)	Blank(s)	Blank(s)	Blank(s)	Blank(s)	Blank(s)	Blank(s)	Blank(s)	0	None/Unknown	Yes	Dead	Diseases of Heart	Alive or dead of other cause	Dead (attributable to causes other than this cancer dx)	71	Complete dates are available and there are more than 0 days of survival	Diseases of Heart
105639	Positive histology	Widowed	2nd of 2 or more primaries	Female	2003	80 years	White	Blank(s)	C67.9-Bladder, NOS	8130	8130/3: Papillary transitional cell carcinoma	18	T1	N0	M0	Blank(s)	Blank(s)	Blank(s)	Blank(s)	Blank(s)	Blank(s)	Blank(s)	Blank(s)	27	None/Unknown	No/Unknown	Alive	Alive	Alive or dead of other cause	Alive or dead due to cancer	185	Complete dates are available and there are more than 0 days of survival	Alive
107228	Positive histology	Widowed	2nd of 2 or more primaries	Female	2009	87 years	White	Localized	C67.8-Overlapping lesion of bladder	8070	8070/3: Squamous cell carcinoma, NOS	Blank(s)	Blank(s)	Blank(s)	Blank(s)	II	T2NOS	N0	M0	Blank(s)	Blank(s)	Blank(s)	Blank(s)	22	None/Unknown	No/Unknown	Dead	Urinary Bladder	Dead (attributable to this cancer dx)	Alive or dead due to cancer	18	Complete dates are available and there are more than 0 days of survival	Urinary Bladder
107433	Positive histology	Married (including common law)	3rd of 3 or more primaries	Male	2001	61 years	White	Blank(s)	C67.9-Bladder, NOS	8130	8130/3: Papillary transitional cell carcinoma	18	T1	N0	M0	Blank(s)	Blank(s)	Blank(s)	Blank(s)	Blank(s)	Blank(s)	Blank(s)	Blank(s)	27	None/Unknown	No/Unknown	Dead	Lung and Bronchus	Alive or dead of other cause	Dead (attributable to causes other than this cancer dx)	40	Complete dates are available and there are more than 0 days of survival	Lung and Bronchus
109507	Positive histology	Married (including common law)	2nd of 2 or more primaries	Male	2000	84 years	White	Blank(s)	C67.9-Bladder, NOS	8130	8130/3: Papillary transitional cell carcinoma	18	Ta	N0	M0	Blank(s)	Blank(s)	Blank(s)	Blank(s)	Blank(s)	Blank(s)	Blank(s)	Blank(s)	27	None/Unknown	No/Unknown	Dead	Urinary Bladder	Dead (attributable to this cancer dx)	Alive or dead due to cancer	50	Complete dates are available and there are more than 0 days of survival	Urinary Bladder
109507	Positive histology	Married (including common law)	3rd of 3 or more primaries	Male	2002	87 years	White	Blank(s)	C67.9-Bladder, NOS	8120	8120/3: Transitional cell carcinoma, NOS	30	T3b	N0	M0	Blank(s)	Blank(s)	Blank(s)	Blank(s)	Blank(s)	Blank(s)	Blank(s)	Blank(s)	60	None/Unknown	No/Unknown	Dead	Urinary Bladder	Dead (attributable to this cancer dx)	Alive or dead due to cancer	20	Complete dates are available and there are more than 0 days of survival	Urinary Bladder
112491	Positive histology	Divorced	4th of 4 or more primaries	Female	2007	73 years	White	Regional	C67.4-Posterior wall of bladder	8130	8130/3: Papillary transitional cell carcinoma	Blank(s)	Blank(s)	Blank(s)	Blank(s)	III	T3a	N0	M0	Blank(s)	Blank(s)	Blank(s)	Blank(s)	71	None/Unknown	No/Unknown	Dead	Urinary Bladder	Dead (attributable to this cancer dx)	Alive or dead due to cancer	5	Complete dates are available and there are more than 0 days of survival	Urinary Bladder
113133	Positive histology	Single (never married)	5th of 5 or more primaries	Female	2001	56 years	White	Blank(s)	C67.9-Bladder, NOS	8130	8130/3: Papillary transitional cell carcinoma	18	Ta	N0	M0	Blank(s)	Blank(s)	Blank(s)	Blank(s)	Blank(s)	Blank(s)	Blank(s)	Blank(s)	27	None/Unknown	No/Unknown	Dead	Ovary	Alive or dead of other cause	Dead (attributable to causes other than this cancer dx)	50	Complete dates are available and there are more than 0 days of survival	Ovary
113672	Positive histology	Divorced	2nd of 2 or more primaries	Female	2004	66 years	Black	Regional	C67.8-Overlapping lesion of bladder	8120	8120/3: Transitional cell carcinoma, NOS	Blank(s)	Blank(s)	Blank(s)	Blank(s)	IV	T4a	N1	M0	Blank(s)	Blank(s)	Blank(s)	Blank(s)	71	None/Unknown	Yes	Dead	Urinary Bladder	Dead (attributable to this cancer dx)	Alive or dead due to cancer	12	Complete dates are available and there are more than 0 days of survival	Urinary Bladder
113848	Positive histology	Divorced	3rd of 3 or more primaries	Female	2003	85 years	White	Blank(s)	C67.8-Overlapping lesion of bladder	8980	8980/3: Carcinosarcoma, NOS	40	TX	NX	M1	Blank(s)	Blank(s)	Blank(s)	Blank(s)	Blank(s)	Blank(s)	Blank(s)	Blank(s)	27	None/Unknown	No/Unknown	Dead	Urinary Bladder	Dead (attributable to this cancer dx)	Alive or dead due to cancer	2	Complete dates are available and there are more than 0 days of survival	Urinary Bladder
114295	Positive histology	Married (including common law)	2nd of 2 or more primaries	Male	2001	84 years	Black	Blank(s)	C67.9-Bladder, NOS	8130	8130/3: Papillary transitional cell carcinoma	18	T1	N0	M0	Blank(s)	Blank(s)	Blank(s)	Blank(s)	Blank(s)	Blank(s)	Blank(s)	Blank(s)	27	None/Unknown	No/Unknown	Dead	Urinary Bladder	Dead (attributable to this cancer dx)	Alive or dead due to cancer	47	Complete dates are available and there are more than 0 days of survival	Urinary Bladder
114384	Positive histology	Widowed	2nd of 2 or more primaries	Female	2012	90 years	White	Localized	C67.4-Posterior wall of bladder	8120	8120/3: Transitional cell carcinoma, NOS	Blank(s)	Blank(s)	Blank(s)	Blank(s)	II	T2NOS	N0	M0	II	T2NOS	N0	M0	27	None/Unknown	No/Unknown	Dead	Urinary Bladder	Dead (attributable to this cancer dx)	Alive or dead due to cancer	9	Complete dates are available and there are more than 0 days of survival	Urinary Bladder
114871	Positive histology	Widowed	2nd of 2 or more primaries	Male	2005	82 years	White	Localized	C67.2-Lateral wall of bladder	8130	8130/3: Papillary transitional cell carcinoma	Blank(s)	Blank(s)	Blank(s)	Blank(s)	UNK Stage	T1	NX	MX	Blank(s)	Blank(s)	Blank(s)	Blank(s)	27	None/Unknown	No/Unknown	Dead	Cerebrovascular Diseases	Alive or dead of other cause	Dead (attributable to causes other than this cancer dx)	136	Complete dates are available and there are more than 0 days of survival	Cerebrovascular Diseases
116230	Positive histology	Married (including common law)	3rd of 3 or more primaries	Female	2000	76 years	White	Blank(s)	C67.2-Lateral wall of bladder	8130	8130/3: Papillary transitional cell carcinoma	18	Ta	N0	M0	Blank(s)	Blank(s)	Blank(s)	Blank(s)	Blank(s)	Blank(s)	Blank(s)	Blank(s)	27	None/Unknown	No/Unknown	Dead	Lung and Bronchus	Alive or dead of other cause	Dead (attributable to causes other than this cancer dx)	29	Incomplete dates are available and there cannot be zero days of follow-up	Lung and Bronchus
116699	Positive histology	Divorced	3rd of 3 or more primaries	Male	2001	80 years	White	Blank(s)	C67.9-Bladder, NOS	8120	8120/3: Transitional cell carcinoma, NOS	18	Tis	N0	M0	Blank(s)	Blank(s)	Blank(s)	Blank(s)	Blank(s)	Blank(s)	Blank(s)	Blank(s)	20	None/Unknown	No/Unknown	Dead	Nephritis, Nephrotic Syndrome and Nephrosis	Dead (attributable to this cancer dx)	Alive or dead due to cancer	76	Complete dates are available and there are more than 0 days of survival	Nephritis, Nephrotic Syndrome and Nephrosis
117050	Positive histology	Single (never married)	2nd of 2 or more primaries	Female	2000	81 years	White	Blank(s)	C67.6-Ureteric orifice	8130	8130/3: Papillary transitional cell carcinoma	18	Ta	N0	M0	Blank(s)	Blank(s)	Blank(s)	Blank(s)	Blank(s)	Blank(s)	Blank(s)	Blank(s)	27	None/Unknown	No/Unknown	Dead	Chronic Obstructive Pulmonary Disease and Allied Cond	Alive or dead of other cause	Dead (attributable to causes other than this cancer dx)	54	Complete dates are available and there are more than 0 days of survival	Chronic Obstructive Pulmonary Disease and Allied Cond
118094	Positive histology	Divorced	2nd of 2 or more primaries	Female	2010	62 years	White	Distant	C67.9-Bladder, NOS	9823	9823/3: Chronic lymphocytic leukemia/small lymphocytic lymphoma	Blank(s)	Blank(s)	Blank(s)	Blank(s)	IV	NA	NA	NA	IV	NA	NA	NA	0	None/Unknown	No/Unknown	Dead	Non-Hodgkin Lymphoma	Dead (attributable to this cancer dx)	Alive or dead due to cancer	0	Complete dates are available and there are more than 0 days of survival	Non-Hodgkin Lymphoma
121018	Positive histology	Married (including common law)	2nd of 2 or more primaries	Male	2017	80 years	White	In situ	C67.9-Bladder, NOS	8130	8130/3: Papillary transitional cell carcinoma	Blank(s)	Blank(s)	Blank(s)	Blank(s)	Blank(s)	Blank(s)	Blank(s)	Blank(s)	Blank(s)	Blank(s)	Blank(s)	Blank(s)	15	None/Unknown	Yes	Alive	Alive	Alive or dead of other cause	Alive or dead due to cancer	18	Complete dates are available and there are more than 0 days of survival	Alive
122693	Positive histology	Married (including common law)	2nd of 2 or more primaries	Female	2004	64 years	Black	In situ	C67.4-Posterior wall of bladder	8130	8130/3: Papillary transitional cell carcinoma	Blank(s)	Blank(s)	Blank(s)	Blank(s)	0a	Ta	N0	M0	Blank(s)	Blank(s)	Blank(s)	Blank(s)	27	None/Unknown	Yes	Dead	Diseases of Heart	Alive or dead of other cause	Dead (attributable to causes other than this cancer dx)	101	Complete dates are available and there are more than 0 days of survival	Diseases of Heart
125802	Positive histology	Single (never married)	4th of 4 or more primaries	Female	2012	71 years	White	Distant	C67.8-Overlapping lesion of bladder	8070	8070/3: Squamous cell carcinoma, NOS	Blank(s)	Blank(s)	Blank(s)	Blank(s)	IV	T4a	N0	M1	IV	T4a	N0	M1	27	None/Unknown	Yes	Dead	Urinary Bladder	Dead (attributable to this cancer dx)	Alive or dead due to cancer	2	Complete dates are available and there are more than 0 days of survival	Urinary Bladder
125899	Positive histology	Married (including common law)	3rd of 3 or more primaries	Male	2003	62 years	White	Blank(s)	C67.6-Ureteric orifice	8130	8130/3: Papillary transitional cell carcinoma	18	Ta	N0	M0	Blank(s)	Blank(s)	Blank(s)	Blank(s)	Blank(s)	Blank(s)	Blank(s)	Blank(s)	27	None/Unknown	No/Unknown	Alive	Alive	Alive or dead of other cause	Alive or dead due to cancer	188	Complete dates are available and there are more than 0 days of survival	Alive
125899	Positive histology	Married (including common law)	4th of 4 or more primaries	Male	2004	64 years	White	Localized	C67.6-Ureteric orifice	8130	8130/3: Papillary transitional cell carcinoma	Blank(s)	Blank(s)	Blank(s)	Blank(s)	I	T1	N0	M0	Blank(s)	Blank(s)	Blank(s)	Blank(s)	27	None/Unknown	No/Unknown	Alive	Alive	Alive or dead of other cause	Alive or dead due to cancer	174	Complete dates are available and there are more than 0 days of survival	Alive
127552	Direct visualization without microscopic confirmation	Married (including common law)	2nd of 2 or more primaries	Female	2000	86 years	White	Blank(s)	C67.9-Bladder, NOS	8010	8010/3: Carcinoma, NOS	90	TX	NX	MX	Blank(s)	Blank(s)	Blank(s)	Blank(s)	Blank(s)	Blank(s)	Blank(s)	Blank(s)	0	None/Unknown	No/Unknown	Dead	Urinary Bladder	Dead (attributable to this cancer dx)	Alive or dead due to cancer	2	Incomplete dates are available and there cannot be zero days of follow-up	Urinary Bladder
127663	Positive histology	Divorced	4th of 4 or more primaries	Male	2010	74 years	Black	In situ	C67.9-Bladder, NOS	8130	8130/3: Papillary transitional cell carcinoma	Blank(s)	Blank(s)	Blank(s)	Blank(s)	0a	Ta	N0	M0	0a	Ta	N0	M0	27	None/Unknown	No/Unknown	Dead	Diseases of Heart	Alive or dead of other cause	Dead (attributable to causes other than this cancer dx)	15	Complete dates are available and there are more than 0 days of survival	Diseases of Heart
130932	Positive histology	Married (including common law)	3rd of 3 or more primaries	Male	2001	84 years	White	Blank(s)	C67.9-Bladder, NOS	8130	8130/3: Papillary transitional cell carcinoma	18	Ta	N0	M0	Blank(s)	Blank(s)	Blank(s)	Blank(s)	Blank(s)	Blank(s)	Blank(s)	Blank(s)	27	None/Unknown	No/Unknown	Dead	Pneumonia and Influenza	Alive or dead of other cause	Dead (attributable to causes other than this cancer dx)	78	Complete dates are available and there are more than 0 days of survival	Pneumonia and Influenza
131764	Positive histology	Married (including common law)	2nd of 2 or more primaries	Male	2012	72 years	White	Localized	C67.9-Bladder, NOS	8120	8120/3: Transitional cell carcinoma, NOS	Blank(s)	Blank(s)	Blank(s)	Blank(s)	I	T1	N0	M0	I	T1	N0	M0	27	None/Unknown	No/Unknown	Alive	Alive	Alive or dead of other cause	Alive or dead due to cancer	80	Complete dates are available and there are more than 0 days of survival	Alive
133518	Positive histology	Widowed	2nd of 2 or more primaries	Female	2000	80 years	White	Blank(s)	C67.4-Posterior wall of bladder	8130	8130/3: Papillary transitional cell carcinoma	18	Ta	N0	M0	Blank(s)	Blank(s)	Blank(s)	Blank(s)	Blank(s)	Blank(s)	Blank(s)	Blank(s)	27	None/Unknown	No/Unknown	Dead	Breast	Alive or dead of other cause	Dead (attributable to causes other than this cancer dx)	19	Complete dates are available and there are more than 0 days of survival	Breast
135333	Positive histology	Widowed	2nd of 2 or more primaries	Female	2004	87 years	White	In situ	C67.6-Ureteric orifice	8130	8130/3: Papillary transitional cell carcinoma	Blank(s)	Blank(s)	Blank(s)	Blank(s)	0a	Ta	N0	M0	Blank(s)	Blank(s)	Blank(s)	Blank(s)	27	None/Unknown	No/Unknown	Dead	Uterus, NOS	Alive or dead of other cause	Dead (attributable to causes other than this cancer dx)	101	Complete dates are available and there are more than 0 days of survival	Uterus, NOS
137795	Positive histology	Divorced	2nd of 2 or more primaries	Female	2009	93 years	Other (American Indian/AK Native, Asian/Pacific Islander)	In situ	C67.2-Lateral wall of bladder	8120	8120/3: Transitional cell carcinoma, NOS	Blank(s)	Blank(s)	Blank(s)	Blank(s)	0a	Ta	N0	M0	Blank(s)	Blank(s)	Blank(s)	Blank(s)	27	None/Unknown	No/Unknown	Alive	Alive	Alive or dead of other cause	Alive or dead due to cancer	100	Complete dates are available and there are more than 0 days of survival	Alive
140030	Positive histology	Unknown	2nd of 2 or more primaries	Female	2010	78 years	White	Regional	C67.4-Posterior wall of bladder	8130	8130/3: Papillary transitional cell carcinoma	Blank(s)	Blank(s)	Blank(s)	Blank(s)	III	T3b	N0	M0	III	T3b	N0	M0	50	None/Unknown	No/Unknown	Dead	Nephritis, Nephrotic Syndrome and Nephrosis	Dead (attributable to this cancer dx)	Alive or dead due to cancer	97	Complete dates are available and there are more than 0 days of survival	Nephritis, Nephrotic Syndrome and Nephrosis
140605	Positive histology	Married (including common law)	3rd of 3 or more primaries	Male	2005	89 years	White	Distant	C67.4-Posterior wall of bladder	8070	8070/3: Squamous cell carcinoma, NOS	Blank(s)	Blank(s)	Blank(s)	Blank(s)	IV	T1	N0	M1	Blank(s)	Blank(s)	Blank(s)	Blank(s)	27	None/Unknown	No/Unknown	Dead	Urinary Bladder	Dead (attributable to this cancer dx)	Alive or dead due to cancer	1	Complete dates are available and there are more than 0 days of survival	Urinary Bladder
145788	Positive histology	Married (including common law)	2nd of 2 or more primaries	Male	2004	72 years	White	In situ	C67.4-Posterior wall of bladder	8130	8130/3: Papillary transitional cell carcinoma	Blank(s)	Blank(s)	Blank(s)	Blank(s)	0a	Ta	N0	M0	Blank(s)	Blank(s)	Blank(s)	Blank(s)	27	None/Unknown	Yes	Dead	In situ, benign or unknown behavior neoplasm	Alive or dead of other cause	Dead (attributable to causes other than this cancer dx)	95	Complete dates are available and there are more than 0 days of survival	In situ, benign or unknown behavior neoplasm
147076	Positive histology	Widowed	2nd of 2 or more primaries	Female	2003	83 years	White	Blank(s)	C67.9-Bladder, NOS	8120	8120/3: Transitional cell carcinoma, NOS	18	Tis	N0	M0	Blank(s)	Blank(s)	Blank(s)	Blank(s)	Blank(s)	Blank(s)	Blank(s)	Blank(s)	0	None/Unknown	No/Unknown	Dead	Urinary Bladder	Dead (attributable to this cancer dx)	Alive or dead due to cancer	3	Complete dates are available and there are more than 0 days of survival	Urinary Bladder
149237	Positive histology	Unknown	2nd of 2 or more primaries	Female	2007	83 years	White	In situ	C67.9-Bladder, NOS	8130	8130/3: Papillary transitional cell carcinoma	Blank(s)	Blank(s)	Blank(s)	Blank(s)	0a	Ta	N0	M0	Blank(s)	Blank(s)	Blank(s)	Blank(s)	27	None/Unknown	No/Unknown	Dead	Lung and Bronchus	Alive or dead of other cause	Dead (attributable to causes other than this cancer dx)	27	Complete dates are available and there are more than 0 days of survival	Lung and Bronchus
149952	Positive histology	Married (including common law)	2nd of 2 or more primaries	Female	2002	72 years	White	Blank(s)	C67.2-Lateral wall of bladder	8130	8130/3: Papillary transitional cell carcinoma	18	T1	N0	M0	Blank(s)	Blank(s)	Blank(s)	Blank(s)	Blank(s)	Blank(s)	Blank(s)	Blank(s)	27	None/Unknown	No/Unknown	Alive	Alive	Alive or dead of other cause	Alive or dead due to cancer	201	Complete dates are available and there are more than 0 days of survival	Alive
151951	Positive histology	Widowed	2nd of 2 or more primaries	Female	2011	87 years	White	Localized	C67.0-Trigone of bladder	8120	8120/3: Transitional cell carcinoma, NOS	Blank(s)	Blank(s)	Blank(s)	Blank(s)	II	T2NOS	N0	M0	II	T2NOS	N0	M0	27	None/Unknown	No/Unknown	Dead	Urinary Bladder	Dead (attributable to this cancer dx)	Alive or dead due to cancer	5	Complete dates are available and there are more than 0 days of survival	Urinary Bladder
152346	Positive histology	Married (including common law)	2nd of 2 or more primaries	Female	2002	71 years	White	Blank(s)	C67.9-Bladder, NOS	8050	8050/3: Papillary carcinoma, NOS	18	Ta	N0	M0	Blank(s)	Blank(s)	Blank(s)	Blank(s)	Blank(s)	Blank(s)	Blank(s)	Blank(s)	0	None/Unknown	No/Unknown	Dead	Breast	Alive or dead of other cause	Dead (attributable to causes other than this cancer dx)	141	Complete dates are available and there are more than 0 days of survival	Breast
154260	Positive histology	Divorced	3rd of 3 or more primaries	Female	2001	83 years	White	Blank(s)	C67.2-Lateral wall of bladder	8130	8130/3: Papillary transitional cell carcinoma	18	T1	N0	M0	Blank(s)	Blank(s)	Blank(s)	Blank(s)	Blank(s)	Blank(s)	Blank(s)	Blank(s)	0	None/Unknown	No/Unknown	Dead	Gum and Other Mouth	Alive or dead of other cause	Dead (attributable to causes other than this cancer dx)	11	Complete dates are available and there are more than 0 days of survival	Gum and Other Mouth
155631	Positive histology	Married (including common law)	2nd of 2 or more primaries	Female	2015	60 years	White	Regional	C67.3-Anterior wall of bladder	9680	9680/3: Diffuse large B-cell lymphoma (DLBCL), NOS	Blank(s)	Blank(s)	Blank(s)	Blank(s)	IIA	NA	NA	NA	IIA	NA	NA	NA	27	None/Unknown	Yes	Alive	Alive	Alive or dead of other cause	Alive or dead due to cancer	46	Complete dates are available and there are more than 0 days of survival	Alive
155932	Positive histology	Widowed	3rd of 3 or more primaries	Female	2017	78 years	White	In situ	C67.8-Overlapping lesion of bladder	8130	8130/3: Papillary transitional cell carcinoma	Blank(s)	Blank(s)	Blank(s)	Blank(s)	Blank(s)	Blank(s)	Blank(s)	Blank(s)	Blank(s)	Blank(s)	Blank(s)	Blank(s)	22	None/Unknown	No/Unknown	Alive	Alive	Alive or dead of other cause	Alive or dead due to cancer	19	Complete dates are available and there are more than 0 days of survival	Alive
158304	Positive histology	Married (including common law)	3rd of 3 or more primaries	Female	2003	84 years	White	Blank(s)	C67.6-Ureteric orifice	8130	8130/3: Papillary transitional cell carcinoma	18	Ta	N0	M0	Blank(s)	Blank(s)	Blank(s)	Blank(s)	Blank(s)	Blank(s)	Blank(s)	Blank(s)	27	None/Unknown	No/Unknown	Dead	Other Cause of Death	Alive or dead of other cause	Dead (attributable to causes other than this cancer dx)	9	Complete dates are available and there are more than 0 days of survival	Other Cause of Death
158845	Positive histology	Married (including common law)	2nd of 2 or more primaries	Female	2002	81 years	White	Blank(s)	C67.8-Overlapping lesion of bladder	8130	8130/3: Papillary transitional cell carcinoma	18	Ta	N0	M0	Blank(s)	Blank(s)	Blank(s)	Blank(s)	Blank(s)	Blank(s)	Blank(s)	Blank(s)	27	None/Unknown	No/Unknown	Dead	Alzheimers (ICD-9 and 10 only)	Alive or dead of other cause	Dead (attributable to causes other than this cancer dx)	71	Complete dates are available and there are more than 0 days of survival	Alzheimers (ICD-9 and 10 only)
158944	Positive histology	Married (including common law)	2nd of 2 or more primaries	Male	2005	74 years	White	Localized	C67.9-Bladder, NOS	8120	8120/3: Transitional cell carcinoma, NOS	Blank(s)	Blank(s)	Blank(s)	Blank(s)	I	T1	N0	M0	Blank(s)	Blank(s)	Blank(s)	Blank(s)	27	None/Unknown	No/Unknown	Alive	Alive	Alive or dead of other cause	Alive or dead due to cancer	163	Complete dates are available and there are more than 0 days of survival	Alive
159214	Positive histology	Married (including common law)	2nd of 2 or more primaries	Male	2001	80 years	White	Blank(s)	C67.4-Posterior wall of bladder	8130	8130/3: Papillary transitional cell carcinoma	18	T1	N0	M0	Blank(s)	Blank(s)	Blank(s)	Blank(s)	Blank(s)	Blank(s)	Blank(s)	Blank(s)	27	None/Unknown	No/Unknown	Dead	Urinary Bladder	Dead (attributable to this cancer dx)	Alive or dead due to cancer	51	Complete dates are available and there are more than 0 days of survival	Urinary Bladder
160296	Positive histology	Divorced	2nd of 2 or more primaries	Female	2006	80 years	White	Localized	C67.8-Overlapping lesion of bladder	8140	8140/3: Adenocarcinoma, NOS	Blank(s)	Blank(s)	Blank(s)	Blank(s)	II	T2NOS	N0	M0	Blank(s)	Blank(s)	Blank(s)	Blank(s)	27	Beam radiation	Yes	Dead	Diseases of Heart	Alive or dead of other cause	Dead (attributable to causes other than this cancer dx)	61	Complete dates are available and there are more than 0 days of survival	Diseases of Heart
161554	Positive histology	Married (including common law)	2nd of 2 or more primaries	Male	2006	77 years	White	Distant	C67.9-Bladder, NOS	8120	8120/3: Transitional cell carcinoma, NOS	Blank(s)	Blank(s)	Blank(s)	Blank(s)	IV	T4a	N1	M1	Blank(s)	Blank(s)	Blank(s)	Blank(s)	61	None/Unknown	No/Unknown	Dead	Urinary Bladder	Dead (attributable to this cancer dx)	Alive or dead due to cancer	3	Complete dates are available and there are more than 0 days of survival	Urinary Bladder
164167	Positive histology	Widowed	2nd of 2 or more primaries	Female	2001	85 years	White	Blank(s)	C67.4-Posterior wall of bladder	8130	8130/3: Papillary transitional cell carcinoma	18	T1	N0	M0	Blank(s)	Blank(s)	Blank(s)	Blank(s)	Blank(s)	Blank(s)	Blank(s)	Blank(s)	27	None/Unknown	No/Unknown	Dead	Breast	Alive or dead of other cause	Dead (attributable to causes other than this cancer dx)	79	Complete dates are available and there are more than 0 days of survival	Breast
168256	Positive histology	Married (including common law)	3rd of 3 or more primaries	Female	2011	68 years	White	In situ	C67.9-Bladder, NOS	8130	8130/3: Papillary transitional cell carcinoma	Blank(s)	Blank(s)	Blank(s)	Blank(s)	0a	Ta	N0	M0	0a	Ta	N0	M0	27	None/Unknown	No/Unknown	Dead	Lung and Bronchus	Alive or dead of other cause	Dead (attributable to causes other than this cancer dx)	68	Incomplete dates are available and there cannot be zero days of follow-up	Lung and Bronchus
169095	Positive histology	Widowed	2nd of 2 or more primaries	Female	2008	87 years	White	In situ	C67.9-Bladder, NOS	8130	8130/3: Papillary transitional cell carcinoma	Blank(s)	Blank(s)	Blank(s)	Blank(s)	0a	Ta	N0	M0	Blank(s)	Blank(s)	Blank(s)	Blank(s)	27	None/Unknown	No/Unknown	Dead	Urinary Bladder	Dead (attributable to this cancer dx)	Alive or dead due to cancer	31	Complete dates are available and there are more than 0 days of survival	Urinary Bladder
169095	Positive histology	Widowed	3rd of 3 or more primaries	Female	2011	90 years	White	Distant	C67.4-Posterior wall of bladder	8120	8120/3: Transitional cell carcinoma, NOS	Blank(s)	Blank(s)	Blank(s)	Blank(s)	IV	T2NOS	N0	M1	IV	T2NOS	N0	M1	27	None/Unknown	No/Unknown	Dead	Urinary Bladder	Dead (attributable to this cancer dx)	Alive or dead due to cancer	1	Complete dates are available and there are more than 0 days of survival	Urinary Bladder
171449	Positive histology	Married (including common law)	2nd of 2 or more primaries	Female	2010	81 years	White	In situ	C67.9-Bladder, NOS	8010	8010/3: Carcinoma, NOS	Blank(s)	Blank(s)	Blank(s)	Blank(s)	0is	Tis	N0	M0	0is	Tis	N0	M0	27	None/Unknown	Yes	Dead	Urinary Bladder	Dead (attributable to this cancer dx)	Alive or dead due to cancer	17	Complete dates are available and there are more than 0 days of survival	Urinary Bladder
171449	Positive histology	Married (including common law)	3rd of 3 or more primaries	Female	2010	81 years	White	Localized	C67.9-Bladder, NOS	8120	8120/3: Transitional cell carcinoma, NOS	Blank(s)	Blank(s)	Blank(s)	Blank(s)	UNK Stage	T1	NX	M0	UNK Stage	T1	NX	M0	27	None/Unknown	No/Unknown	Dead	Urinary Bladder	Dead (attributable to this cancer dx)	Alive or dead due to cancer	11	Complete dates are available and there are more than 0 days of survival	Urinary Bladder
172432	Positive histology	Married (including common law)	2nd of 2 or more primaries	Male	2004	77 years	White	Regional	C67.1-Dome of bladder	8120	8120/3: Transitional cell carcinoma, NOS	Blank(s)	Blank(s)	Blank(s)	Blank(s)	III	T4a	N0	M0	Blank(s)	Blank(s)	Blank(s)	Blank(s)	27	None/Unknown	No/Unknown	Dead	Urinary Bladder	Dead (attributable to this cancer dx)	Alive or dead due to cancer	22	Complete dates are available and there are more than 0 days of survival	Urinary Bladder
173324	Positive histology	Widowed	2nd of 2 or more primaries	Male	2007	71 years	White	Localized	C67.8-Overlapping lesion of bladder	8120	8120/3: Transitional cell carcinoma, NOS	Blank(s)	Blank(s)	Blank(s)	Blank(s)	I	T1	N0	M0	Blank(s)	Blank(s)	Blank(s)	Blank(s)	27	None/Unknown	No/Unknown	Dead	Urinary Bladder	Dead (attributable to this cancer dx)	Alive or dead due to cancer	4	Complete dates are available and there are more than 0 days of survival	Urinary Bladder
173720	Positive histology	Widowed	2nd of 2 or more primaries	Male	2005	79 years	White	In situ	C67.9-Bladder, NOS	8130	8130/3: Papillary transitional cell carcinoma	Blank(s)	Blank(s)	Blank(s)	Blank(s)	0a	Ta	N0	M0	Blank(s)	Blank(s)	Blank(s)	Blank(s)	27	None/Unknown	No/Unknown	Dead	Congenital Anomalies	Alive or dead of other cause	Dead (attributable to causes other than this cancer dx)	48	Complete dates are available and there are more than 0 days of survival	Congenital Anomalies
173856	Positive histology	Married (including common law)	2nd of 2 or more primaries	Male	2001	77 years	White	Blank(s)	C67.2-Lateral wall of bladder	8120	8120/3: Transitional cell carcinoma, NOS	18	Tis	N0	M0	Blank(s)	Blank(s)	Blank(s)	Blank(s)	Blank(s)	Blank(s)	Blank(s)	Blank(s)	27	None/Unknown	No/Unknown	Dead	Urinary Bladder	Dead (attributable to this cancer dx)	Alive or dead due to cancer	56	Complete dates are available and there are more than 0 days of survival	Urinary Bladder
173856	Positive histology	Married (including common law)	3rd of 3 or more primaries	Male	2006	82 years	White	Localized	C67.1-Dome of bladder	8122	8122/3: Transitional cell carcinoma, spindle cell	Blank(s)	Blank(s)	Blank(s)	Blank(s)	II	T2NOS	N0	M0	Blank(s)	Blank(s)	Blank(s)	Blank(s)	27	None/Unknown	No/Unknown	Dead	Urinary Bladder	Dead (attributable to this cancer dx)	Alive or dead due to cancer	1	Complete dates are available and there are more than 0 days of survival	Urinary Bladder
175158	Positive histology	Married (including common law)	3rd of 3 or more primaries	Male	2009	79 years	White	In situ	C67.1-Dome of bladder	8130	8130/3: Papillary transitional cell carcinoma	Blank(s)	Blank(s)	Blank(s)	Blank(s)	0a	Ta	N0	M0	Blank(s)	Blank(s)	Blank(s)	Blank(s)	27	None/Unknown	No/Unknown	Dead	Non-Hodgkin Lymphoma	Alive or dead of other cause	Dead (attributable to causes other than this cancer dx)	41	Complete dates are available and there are more than 0 days of survival	Non-Hodgkin Lymphoma
175238	Positive histology	Married (including common law)	4th of 4 or more primaries	Female	2001	85 years	White	Blank(s)	C67.9-Bladder, NOS	8130	8130/3: Papillary transitional cell carcinoma	18	Ta	N0	M0	Blank(s)	Blank(s)	Blank(s)	Blank(s)	Blank(s)	Blank(s)	Blank(s)	Blank(s)	0	None/Unknown	No/Unknown	Dead	Urinary Bladder	Dead (attributable to this cancer dx)	Alive or dead due to cancer	8	Complete dates are available and there are more than 0 days of survival	Urinary Bladder
177845	Positive histology	Widowed	2nd of 2 or more primaries	Female	2012	94 years	Black	Regional	C67.9-Bladder, NOS	8120	8120/3: Transitional cell carcinoma, NOS	Blank(s)	Blank(s)	Blank(s)	Blank(s)	II	T2NOS	N0	M0	II	T2NOS	N0	M0	22	None/Unknown	No/Unknown	Dead	Urinary Bladder	Dead (attributable to this cancer dx)	Alive or dead due to cancer	13	Complete dates are available and there are more than 0 days of survival	Urinary Bladder
186100	Positive histology	Divorced	2nd of 2 or more primaries	Male	2008	85 years	White	In situ	C67.5-Bladder neck	8130	8130/3: Papillary transitional cell carcinoma	Blank(s)	Blank(s)	Blank(s)	Blank(s)	0a	Ta	N0	M0	Blank(s)	Blank(s)	Blank(s)	Blank(s)	27	None/Unknown	No/Unknown	Dead	Pneumonia and Influenza	Alive or dead of other cause	Dead (attributable to causes other than this cancer dx)	25	Complete dates are available and there are more than 0 days of survival	Pneumonia and Influenza
187146	Positive histology	Widowed	3rd of 3 or more primaries	Female	2009	90 years	White	Localized	C67.9-Bladder, NOS	8120	8120/3: Transitional cell carcinoma, NOS	Blank(s)	Blank(s)	Blank(s)	Blank(s)	II	T2NOS	N0	M0	Blank(s)	Blank(s)	Blank(s)	Blank(s)	20	None/Unknown	Yes	Dead	Urinary Bladder	Dead (attributable to this cancer dx)	Alive or dead due to cancer	10	Complete dates are available and there are more than 0 days of survival	Urinary Bladder
187663	Positive histology	Single (never married)	3rd of 3 or more primaries	Female	2010	73 years	Other (American Indian/AK Native, Asian/Pacific Islander)	In situ	C67.0-Trigone of bladder	8130	8130/3: Papillary transitional cell carcinoma	Blank(s)	Blank(s)	Blank(s)	Blank(s)	0a	Ta	N0	M0	0a	Ta	N0	M0	27	None/Unknown	No/Unknown	Dead	Pancreas	Alive or dead of other cause	Dead (attributable to causes other than this cancer dx)	6	Complete dates are available and there are more than 0 days of survival	Pancreas
191439	Positive histology	Married (including common law)	3rd of 3 or more primaries	Male	2003	70 years	White	Blank(s)	C67.2-Lateral wall of bladder	8130	8130/3: Papillary transitional cell carcinoma	18	T1	N0	M0	Blank(s)	Blank(s)	Blank(s)	Blank(s)	Blank(s)	Blank(s)	Blank(s)	Blank(s)	27	None/Unknown	No/Unknown	Alive	Alive	Alive or dead of other cause	Alive or dead due to cancer	188	Complete dates are available and there are more than 0 days of survival	Alive
191707	Positive histology	Married (including common law)	2nd of 2 or more primaries	Male	2003	66 years	White	Blank(s)	C67.9-Bladder, NOS	8120	8120/3: Transitional cell carcinoma, NOS	18	T1	NX	M0	Blank(s)	Blank(s)	Blank(s)	Blank(s)	Blank(s)	Blank(s)	Blank(s)	Blank(s)	0	None/Unknown	No/Unknown	Dead	Chronic Obstructive Pulmonary Disease and Allied Cond	Alive or dead of other cause	Dead (attributable to causes other than this cancer dx)	6	Complete dates are available and there are more than 0 days of survival	Chronic Obstructive Pulmonary Disease and Allied Cond
191943	Positive histology	Widowed	2nd of 2 or more primaries	Male	2017	76 years	White	In situ	C67.9-Bladder, NOS	8130	8130/3: Papillary transitional cell carcinoma	Blank(s)	Blank(s)	Blank(s)	Blank(s)	Blank(s)	Blank(s)	Blank(s)	Blank(s)	Blank(s)	Blank(s)	Blank(s)	Blank(s)	27	None/Unknown	No/Unknown	Alive	Alive	Alive or dead of other cause	Alive or dead due to cancer	17	Complete dates are available and there are more than 0 days of survival	Alive
193048	Positive histology	Single (never married)	2nd of 2 or more primaries	Female	2001	86 years	White	Blank(s)	C67.9-Bladder, NOS	8130	8130/3: Papillary transitional cell carcinoma	18	Ta	N0	M0	Blank(s)	Blank(s)	Blank(s)	Blank(s)	Blank(s)	Blank(s)	Blank(s)	Blank(s)	27	None/Unknown	No/Unknown	Dead	Diseases of Heart	Alive or dead of other cause	Dead (attributable to causes other than this cancer dx)	24	Complete dates are available and there are more than 0 days of survival	Diseases of Heart
194590	Positive histology	Unknown	2nd of 2 or more primaries	Female	2001	85 years	White	Blank(s)	C67.5-Bladder neck	8130	8130/3: Papillary transitional cell carcinoma	18	Ta	N0	M0	Blank(s)	Blank(s)	Blank(s)	Blank(s)	Blank(s)	Blank(s)	Blank(s)	Blank(s)	27	None/Unknown	No/Unknown	Dead	Colon excluding Rectum	Alive or dead of other cause	Dead (attributable to causes other than this cancer dx)	40	Complete dates are available and there are more than 0 days of survival	Colon excluding Rectum
199164	Positive histology	Married (including common law)	3rd of 3 or more primaries	Female	2004	57 years	White	Regional	C67.9-Bladder, NOS	8120	8120/3: Transitional cell carcinoma, NOS	Blank(s)	Blank(s)	Blank(s)	Blank(s)	III	T4a	N0	M0	Blank(s)	Blank(s)	Blank(s)	Blank(s)	20	None/Unknown	No/Unknown	Dead	Urinary Bladder	Dead (attributable to this cancer dx)	Alive or dead due to cancer	2	Complete dates are available and there are more than 0 days of survival	Urinary Bladder
200945	Clinical diagnosis only	Widowed	2nd of 2 or more primaries	Female	2006	95 years	White	Unknown/unstaged	C67.9-Bladder, NOS	8010	8010/3: Carcinoma, NOS	Blank(s)	Blank(s)	Blank(s)	Blank(s)	UNK Stage	TX	NX	MX	Blank(s)	Blank(s)	Blank(s)	Blank(s)	0	None/Unknown	No/Unknown	Dead	Other Cause of Death	Alive or dead of other cause	Dead (attributable to causes other than this cancer dx)	4	Complete dates are available and there are more than 0 days of survival	Other Cause of Death
203717	Positive histology	Married (including common law)	2nd of 2 or more primaries	Female	2001	55 years	White	Blank(s)	C67.4-Posterior wall of bladder	8130	8130/3: Papillary transitional cell carcinoma	18	Ta	N0	M0	Blank(s)	Blank(s)	Blank(s)	Blank(s)	Blank(s)	Blank(s)	Blank(s)	Blank(s)	27	None/Unknown	No/Unknown	Alive	Alive	Alive or dead of other cause	Alive or dead due to cancer	206	Complete dates are available and there are more than 0 days of survival	Alive
204536	Positive histology	Married (including common law)	2nd of 2 or more primaries	Female	2003	86 years	White	Blank(s)	C67.9-Bladder, NOS	8120	8120/3: Transitional cell carcinoma, NOS	40	TX	NX	M1	Blank(s)	Blank(s)	Blank(s)	Blank(s)	Blank(s)	Blank(s)	Blank(s)	Blank(s)	0	None/Unknown	Yes	Dead	Urinary Bladder	Dead (attributable to this cancer dx)	Alive or dead due to cancer	5	Complete dates are available and there are more than 0 days of survival	Urinary Bladder
204741	Positive histology	Widowed	2nd of 2 or more primaries	Female	2009	84 years	White	In situ	C67.9-Bladder, NOS	8130	8130/3: Papillary transitional cell carcinoma	Blank(s)	Blank(s)	Blank(s)	Blank(s)	0a	Ta	N0	M0	Blank(s)	Blank(s)	Blank(s)	Blank(s)	27	None/Unknown	Yes	Dead	Chronic Obstructive Pulmonary Disease and Allied Cond	Alive or dead of other cause	Dead (attributable to causes other than this cancer dx)	42	Complete dates are available and there are more than 0 days of survival	Chronic Obstructive Pulmonary Disease and Allied Cond
204996	Positive histology	Single (never married)	3rd of 3 or more primaries	Female	2013	84 years	White	Distant	C67.9-Bladder, NOS	8120	8120/3: Transitional cell carcinoma, NOS	Blank(s)	Blank(s)	Blank(s)	Blank(s)	IV	TX	NX	M1	IV	TX	NX	M1	0	None/Unknown	No/Unknown	Dead	Myeloma	Alive or dead of other cause	Dead (attributable to causes other than this cancer dx)	0	Complete dates are available and there are more than 0 days of survival	Myeloma
205116	Positive histology	Widowed	2nd of 2 or more primaries	Female	2004	95 years	White	Localized	C67.8-Overlapping lesion of bladder	8120	8120/3: Transitional cell carcinoma, NOS	Blank(s)	Blank(s)	Blank(s)	Blank(s)	I	T1	N0	M0	Blank(s)	Blank(s)	Blank(s)	Blank(s)	27	None/Unknown	No/Unknown	Dead	Colon excluding Rectum	Alive or dead of other cause	Dead (attributable to causes other than this cancer dx)	15	Complete dates are available and there are more than 0 days of survival	Colon excluding Rectum
205222	Positive histology	Divorced	2nd of 2 or more primaries	Female	2000	64 years	White	Blank(s)	C67.3-Anterior wall of bladder	8070	8070/3: Squamous cell carcinoma, NOS	30	T3b	NX	M0	Blank(s)	Blank(s)	Blank(s)	Blank(s)	Blank(s)	Blank(s)	Blank(s)	Blank(s)	71	None/Unknown	No/Unknown	Dead	Other Cause of Death	Alive or dead of other cause	Dead (attributable to causes other than this cancer dx)	189	Complete dates are available and there are more than 0 days of survival	Other Cause of Death
208537	Positive histology	Married (including common law)	2nd of 2 or more primaries	Female	2000	89 years	White	Blank(s)	C67.2-Lateral wall of bladder	8130	8130/3: Papillary transitional cell carcinoma	18	Ta	N0	M0	Blank(s)	Blank(s)	Blank(s)	Blank(s)	Blank(s)	Blank(s)	Blank(s)	Blank(s)	27	None/Unknown	No/Unknown	Dead	Colon excluding Rectum	Alive or dead of other cause	Dead (attributable to causes other than this cancer dx)	44	Complete dates are available and there are more than 0 days of survival	Colon excluding Rectum
210154	Positive histology	Single (never married)	2nd of 2 or more primaries	Female	2004	89 years	White	Localized	C67.8-Overlapping lesion of bladder	8120	8120/3: Transitional cell carcinoma, NOS	Blank(s)	Blank(s)	Blank(s)	Blank(s)	II	T2b	N0	M0	Blank(s)	Blank(s)	Blank(s)	Blank(s)	27	None/Unknown	No/Unknown	Dead	Cerebrovascular Diseases	Alive or dead of other cause	Dead (attributable to causes other than this cancer dx)	0	Complete dates are available and there are more than 0 days of survival	Cerebrovascular Diseases
210825	Positive histology	Married (including common law)	2nd of 2 or more primaries	Male	2000	74 years	White	Blank(s)	C67.5-Bladder neck	8130	8130/3: Papillary transitional cell carcinoma	18	Ta	N0	M0	Blank(s)	Blank(s)	Blank(s)	Blank(s)	Blank(s)	Blank(s)	Blank(s)	Blank(s)	27	None/Unknown	No/Unknown	Dead	Prostate	Alive or dead of other cause	Dead (attributable to causes other than this cancer dx)	20	Complete dates are available and there are more than 0 days of survival	Prostate
211083	Positive histology	Separated	2nd of 2 or more primaries	Male	2008	73 years	Other (American Indian/AK Native, Asian/Pacific Islander)	In situ	C67.2-Lateral wall of bladder	8130	8130/3: Papillary transitional cell carcinoma	Blank(s)	Blank(s)	Blank(s)	Blank(s)	0a	Ta	N0	M0	Blank(s)	Blank(s)	Blank(s)	Blank(s)	27	None/Unknown	No/Unknown	Alive	Alive	Alive or dead of other cause	Alive or dead due to cancer	129	Complete dates are available and there are more than 0 days of survival	Alive
212602	Positive histology	Widowed	2nd of 2 or more primaries	Female	2008	85 years	White	Localized	C67.0-Trigone of bladder	8130	8130/3: Papillary transitional cell carcinoma	Blank(s)	Blank(s)	Blank(s)	Blank(s)	I	T1	N0	M0	Blank(s)	Blank(s)	Blank(s)	Blank(s)	27	None/Unknown	No/Unknown	Dead	Chronic Obstructive Pulmonary Disease and Allied Cond	Alive or dead of other cause	Dead (attributable to causes other than this cancer dx)	61	Incomplete dates are available and there cannot be zero days of follow-up	Chronic Obstructive Pulmonary Disease and Allied Cond
213467	Positive histology	Married (including common law)	3rd of 3 or more primaries	Female	2013	75 years	White	In situ	C67.6-Ureteric orifice	8130	8130/3: Papillary transitional cell carcinoma	Blank(s)	Blank(s)	Blank(s)	Blank(s)	0a	Ta	N0	M0	0a	Ta	N0	M0	27	None/Unknown	No/Unknown	Alive	Alive	Alive or dead of other cause	Alive or dead due to cancer	69	Complete dates are available and there are more than 0 days of survival	Alive
214968	Positive histology	Widowed	2nd of 2 or more primaries	Male	2004	90 years	White	Localized	C67.9-Bladder, NOS	8120	8120/3: Transitional cell carcinoma, NOS	Blank(s)	Blank(s)	Blank(s)	Blank(s)	II	T2NOS	N0	M0	Blank(s)	Blank(s)	Blank(s)	Blank(s)	27	Beam radiation	No/Unknown	Dead	Urinary Bladder	Dead (attributable to this cancer dx)	Alive or dead due to cancer	2	Complete dates are available and there are more than 0 days of survival	Urinary Bladder
215630	Positive histology	Divorced	2nd of 2 or more primaries	Male	2012	81 years	White	In situ	C67.8-Overlapping lesion of bladder	8130	8130/3: Papillary transitional cell carcinoma	Blank(s)	Blank(s)	Blank(s)	Blank(s)	0a	Ta	N0	M0	0a	Ta	N0	M0	27	None/Unknown	No/Unknown	Alive	Alive	Alive or dead of other cause	Alive or dead due to cancer	82	Complete dates are available and there are more than 0 days of survival	Alive
215838	Positive histology	Widowed	2nd of 2 or more primaries	Female	2004	69 years	White	In situ	C67.2-Lateral wall of bladder	8130	8130/3: Papillary transitional cell carcinoma	Blank(s)	Blank(s)	Blank(s)	Blank(s)	0a	Ta	N0	M0	Blank(s)	Blank(s)	Blank(s)	Blank(s)	27	None/Unknown	No/Unknown	Alive	Alive	Alive or dead of other cause	Alive or dead due to cancer	171	Complete dates are available and there are more than 0 days of survival	Alive
217276	Positive histology	Married (including common law)	3rd of 3 or more primaries	Male	2011	83 years	White	In situ	C67.2-Lateral wall of bladder	8130	8130/3: Papillary transitional cell carcinoma	Blank(s)	Blank(s)	Blank(s)	Blank(s)	0a	Ta	N0	M0	0a	Ta	N0	M0	27	None/Unknown	No/Unknown	Alive	Alive	Alive or dead of other cause	Alive or dead due to cancer	93	Complete dates are available and there are more than 0 days of survival	Alive
217677	Positive histology	Married (including common law)	4th of 4 or more primaries	Male	2012	87 years	White	In situ	C67.8-Overlapping lesion of bladder	8130	8130/3: Papillary transitional cell carcinoma	Blank(s)	Blank(s)	Blank(s)	Blank(s)	0a	Ta	N0	M0	0a	Ta	N0	M0	27	None/Unknown	No/Unknown	Dead	Diseases of Heart	Alive or dead of other cause	Dead (attributable to causes other than this cancer dx)	11	Complete dates are available and there are more than 0 days of survival	Diseases of Heart
218459	Positive histology	Married (including common law)	2nd of 2 or more primaries	Female	2007	69 years	White	Localized	C67.8-Overlapping lesion of bladder	8130	8130/3: Papillary transitional cell carcinoma	Blank(s)	Blank(s)	Blank(s)	Blank(s)	I	T1	N0	M0	Blank(s)	Blank(s)	Blank(s)	Blank(s)	61	None/Unknown	No/Unknown	Dead	In situ, benign or unknown behavior neoplasm	Alive or dead of other cause	Dead (attributable to causes other than this cancer dx)	13	Complete dates are available and there are more than 0 days of survival	In situ, benign or unknown behavior neoplasm
218480	Positive histology	Single (never married)	2nd of 2 or more primaries	Female	2013	88 years	Other (American Indian/AK Native, Asian/Pacific Islander)	Regional	C67.9-Bladder, NOS	8070	8070/3: Squamous cell carcinoma, NOS	Blank(s)	Blank(s)	Blank(s)	Blank(s)	UNK Stage	T4a	NX	M0	UNK Stage	T4a	NX	M0	0	None/Unknown	No/Unknown	Dead	Corpus Uteri	Alive or dead of other cause	Dead (attributable to causes other than this cancer dx)	0	Complete dates are available and there are more than 0 days of survival	Corpus Uteri
220539	Positive histology	Single (never married)	4th of 4 or more primaries	Male	2012	89 years	White	In situ	C67.4-Posterior wall of bladder	8130	8130/3: Papillary transitional cell carcinoma	Blank(s)	Blank(s)	Blank(s)	Blank(s)	0a	Ta	N0	M0	0a	Ta	N0	M0	27	None/Unknown	No/Unknown	Dead	Accidents and Adverse Effects	Alive or dead of other cause	Dead (attributable to causes other than this cancer dx)	23	Complete dates are available and there are more than 0 days of survival	Accidents and Adverse Effects
222190	Positive histology	Married (including common law)	2nd of 2 or more primaries	Male	2008	78 years	Black	Localized	C67.0-Trigone of bladder	8130	8130/3: Papillary transitional cell carcinoma	Blank(s)	Blank(s)	Blank(s)	Blank(s)	I	T1	N0	M0	Blank(s)	Blank(s)	Blank(s)	Blank(s)	27	None/Unknown	No/Unknown	Dead	Diseases of Heart	Alive or dead of other cause	Dead (attributable to causes other than this cancer dx)	36	Complete dates are available and there are more than 0 days of survival	Diseases of Heart
223281	Positive histology	Divorced	2nd of 2 or more primaries	Male	2006	85 years	White	Localized	C67.4-Posterior wall of bladder	8120	8120/3: Transitional cell carcinoma, NOS	Blank(s)	Blank(s)	Blank(s)	Blank(s)	I	T1	N0	M0	Blank(s)	Blank(s)	Blank(s)	Blank(s)	27	None/Unknown	No/Unknown	Dead	Other Cause of Death	Alive or dead of other cause	Dead (attributable to causes other than this cancer dx)	64	Complete dates are available and there are more than 0 days of survival	Other Cause of Death
224274	Positive histology	Married (including common law)	2nd of 2 or more primaries	Male	2008	73 years	White	In situ	C67.3-Anterior wall of bladder	8130	8130/3: Papillary transitional cell carcinoma	Blank(s)	Blank(s)	Blank(s)	Blank(s)	0a	Ta	N0	M0	Blank(s)	Blank(s)	Blank(s)	Blank(s)	27	None/Unknown	No/Unknown	Alive	Alive	Alive or dead of other cause	Alive or dead due to cancer	125	Complete dates are available and there are more than 0 days of survival	Alive
224274	Positive exfoliative cytology, no positive histology	Married (including common law)	3rd of 3 or more primaries	Male	2009	75 years	White	Localized	C67.9-Bladder, NOS	8120	8120/3: Transitional cell carcinoma, NOS	Blank(s)	Blank(s)	Blank(s)	Blank(s)	I	T1	N0	M0	Blank(s)	Blank(s)	Blank(s)	Blank(s)	27	None/Unknown	No/Unknown	Alive	Alive	Alive or dead of other cause	Alive or dead due to cancer	109	Complete dates are available and there are more than 0 days of survival	Alive
224710	Positive histology	Widowed	2nd of 2 or more primaries	Female	2001	94 years	White	Blank(s)	C67.9-Bladder, NOS	8130	8130/3: Papillary transitional cell carcinoma	18	Ta	N0	M0	Blank(s)	Blank(s)	Blank(s)	Blank(s)	Blank(s)	Blank(s)	Blank(s)	Blank(s)	27	None/Unknown	No/Unknown	Dead	Urinary Bladder	Dead (attributable to this cancer dx)	Alive or dead due to cancer	20	Complete dates are available and there are more than 0 days of survival	Urinary Bladder
227036	Positive histology	Married (including common law)	3rd of 3 or more primaries	Male	2008	88 years	White	In situ	C67.4-Posterior wall of bladder	8130	8130/3: Papillary transitional cell carcinoma	Blank(s)	Blank(s)	Blank(s)	Blank(s)	0a	Ta	N0	M0	Blank(s)	Blank(s)	Blank(s)	Blank(s)	27	None/Unknown	No/Unknown	Dead	Non-Hodgkin Lymphoma	Alive or dead of other cause	Dead (attributable to causes other than this cancer dx)	8	Complete dates are available and there are more than 0 days of survival	Non-Hodgkin Lymphoma
227796	Positive histology	Married (including common law)	2nd of 2 or more primaries	Female	2001	69 years	White	Blank(s)	C67.9-Bladder, NOS	8120	8120/3: Transitional cell carcinoma, NOS	18	Tis	N0	M0	Blank(s)	Blank(s)	Blank(s)	Blank(s)	Blank(s)	Blank(s)	Blank(s)	Blank(s)	27	None/Unknown	No/Unknown	Alive	Alive	Alive or dead of other cause	Alive or dead due to cancer	214	Complete dates are available and there are more than 0 days of survival	Alive
228357	Positive histology	Widowed	4th of 4 or more primaries	Male	2013	70 years	White	In situ	C67.8-Overlapping lesion of bladder	8130	8130/3: Papillary transitional cell carcinoma	Blank(s)	Blank(s)	Blank(s)	Blank(s)	0a	Ta	N0	M0	0a	Ta	N0	M0	27	None/Unknown	No/Unknown	Dead	Urinary Bladder	Dead (attributable to this cancer dx)	Alive or dead due to cancer	24	Complete dates are available and there are more than 0 days of survival	Urinary Bladder
228357	Positive histology	Widowed	5th of 5 or more primaries	Male	2014	70 years	White	Regional	C67.0-Trigone of bladder	8130	8130/3: Papillary transitional cell carcinoma	Blank(s)	Blank(s)	Blank(s)	Blank(s)	III	T3b	N0	M0	III	T3b	N0	M0	71	None/Unknown	Yes	Dead	Urinary Bladder	Dead (attributable to this cancer dx)	Alive or dead due to cancer	18	Complete dates are available and there are more than 0 days of survival	Urinary Bladder
228638	Positive histology	Married (including common law)	3rd of 3 or more primaries	Female	2001	71 years	White	Blank(s)	C67.2-Lateral wall of bladder	8130	8130/3: Papillary transitional cell carcinoma	18	T1	NX	M0	Blank(s)	Blank(s)	Blank(s)	Blank(s)	Blank(s)	Blank(s)	Blank(s)	Blank(s)	27	None/Unknown	No/Unknown	Dead	Hypertension without Heart Disease	Alive or dead of other cause	Dead (attributable to causes other than this cancer dx)	155	Complete dates are available and there are more than 0 days of survival	Hypertension without Heart Disease
228638	Positive histology	Married (including common law)	5th of 5 or more primaries	Female	2007	77 years	White	In situ	C67.6-Ureteric orifice	8130	8130/3: Papillary transitional cell carcinoma	Blank(s)	Blank(s)	Blank(s)	Blank(s)	0a	Ta	N0	M0	Blank(s)	Blank(s)	Blank(s)	Blank(s)	27	None/Unknown	No/Unknown	Dead	Hypertension without Heart Disease	Alive or dead of other cause	Dead (attributable to causes other than this cancer dx)	82	Complete dates are available and there are more than 0 days of survival	Hypertension without Heart Disease
228793	Positive histology	Widowed	3rd of 3 or more primaries	Male	2003	83 years	White	Blank(s)	C67.9-Bladder, NOS	8120	8120/3: Transitional cell carcinoma, NOS	18	T1	N0	M0	Blank(s)	Blank(s)	Blank(s)	Blank(s)	Blank(s)	Blank(s)	Blank(s)	Blank(s)	27	None/Unknown	No/Unknown	Alive	Alive	Alive or dead of other cause	Alive or dead due to cancer	183	Complete dates are available and there are more than 0 days of survival	Alive
230160	Positive histology	Widowed	2nd of 2 or more primaries	Male	2006	86 years	White	Localized	C67.9-Bladder, NOS	8130	8130/3: Papillary transitional cell carcinoma	Blank(s)	Blank(s)	Blank(s)	Blank(s)	II	T2NOS	N0	M0	Blank(s)	Blank(s)	Blank(s)	Blank(s)	27	Beam radiation	No/Unknown	Dead	Urinary Bladder	Dead (attributable to this cancer dx)	Alive or dead due to cancer	2	Complete dates are available and there are more than 0 days of survival	Urinary Bladder
230686	Positive histology	Unknown	2nd of 2 or more primaries	Male	2002	85 years	White	Blank(s)	C67.9-Bladder, NOS	8120	8120/3: Transitional cell carcinoma, NOS	18	TXa	N0	M0	Blank(s)	Blank(s)	Blank(s)	Blank(s)	Blank(s)	Blank(s)	Blank(s)	Blank(s)	27	None/Unknown	No/Unknown	Dead	Diseases of Heart	Alive or dead of other cause	Dead (attributable to causes other than this cancer dx)	6	Complete dates are available and there are more than 0 days of survival	Diseases of Heart
230984	Positive histology	Widowed	3rd of 3 or more primaries	Female	2002	77 years	White	Blank(s)	C67.4-Posterior wall of bladder	8130	8130/3: Papillary transitional cell carcinoma	18	Ta	N0	M0	Blank(s)	Blank(s)	Blank(s)	Blank(s)	Blank(s)	Blank(s)	Blank(s)	Blank(s)	27	None/Unknown	No/Unknown	Dead	Other Cause of Death	Alive or dead of other cause	Dead (attributable to causes other than this cancer dx)	156	Complete dates are available and there are more than 0 days of survival	Other Cause of Death
233610	Positive histology	Widowed	3rd of 3 or more primaries	Female	2010	86 years	White	Regional	C67.8-Overlapping lesion of bladder	8120	8120/3: Transitional cell carcinoma, NOS	Blank(s)	Blank(s)	Blank(s)	Blank(s)	III	T3b	N0	M0	III	T3b	N0	M0	71	None/Unknown	No/Unknown	Dead	Miscellaneous Malignant Cancer	Dead (attributable to this cancer dx)	Alive or dead due to cancer	6	Complete dates are available and there are more than 0 days of survival	Miscellaneous Malignant Cancer
233708	Positive histology	Married (including common law)	2nd of 2 or more primaries	Male	2001	59 years	White	Blank(s)	C67.9-Bladder, NOS	8130	8130/3: Papillary transitional cell carcinoma	18	TXa	N0	M0	Blank(s)	Blank(s)	Blank(s)	Blank(s)	Blank(s)	Blank(s)	Blank(s)	Blank(s)	27	None/Unknown	No/Unknown	Dead	Colon excluding Rectum	Alive or dead of other cause	Dead (attributable to causes other than this cancer dx)	108	Complete dates are available and there are more than 0 days of survival	Colon excluding Rectum
234338	Positive histology	Unknown	2nd of 2 or more primaries	Female	2016	89 years	Other (American Indian/AK Native, Asian/Pacific Islander)	In situ	C67.9-Bladder, NOS	8130	8130/3: Papillary transitional cell carcinoma	Blank(s)	Blank(s)	Blank(s)	Blank(s)	Blank(s)	Blank(s)	Blank(s)	Blank(s)	Blank(s)	Blank(s)	Blank(s)	Blank(s)	27	None/Unknown	No/Unknown	Alive	Alive	Alive or dead of other cause	Alive or dead due to cancer	31	Complete dates are available and there are more than 0 days of survival	Alive
234810	Positive histology	Married (including common law)	3rd of 3 or more primaries	Male	2003	80 years	White	Blank(s)	C67.9-Bladder, NOS	8130	8130/3: Papillary transitional cell carcinoma	18	T1	N0	M0	Blank(s)	Blank(s)	Blank(s)	Blank(s)	Blank(s)	Blank(s)	Blank(s)	Blank(s)	27	None/Unknown	No/Unknown	Dead	Miscellaneous Malignant Cancer	Dead (attributable to this cancer dx)	Alive or dead due to cancer	39	Complete dates are available and there are more than 0 days of survival	Miscellaneous Malignant Cancer
234849	Positive histology	Widowed	4th of 4 or more primaries	Male	2015	93 years	Black	In situ	C67.9-Bladder, NOS	8130	8130/3: Papillary transitional cell carcinoma	Blank(s)	Blank(s)	Blank(s)	Blank(s)	0a	Ta	N0	M0	0a	Ta	N0	M0	27	None/Unknown	No/Unknown	Alive	Alive	Alive or dead of other cause	Alive or dead due to cancer	47	Complete dates are available and there are more than 0 days of survival	Alive
235201	Positive histology	Divorced	2nd of 2 or more primaries	Female	2001	71 years	White	Blank(s)	C67.9-Bladder, NOS	8130	8130/3: Papillary transitional cell carcinoma	18	Ta	N0	M0	Blank(s)	Blank(s)	Blank(s)	Blank(s)	Blank(s)	Blank(s)	Blank(s)	Blank(s)	27	None/Unknown	No/Unknown	Dead	Urinary Bladder	Dead (attributable to this cancer dx)	Alive or dead due to cancer	141	Complete dates are available and there are more than 0 days of survival	Urinary Bladder
236556	Positive histology	Married (including common law)	2nd of 2 or more primaries	Male	2002	78 years	White	Blank(s)	C67.9-Bladder, NOS	8130	8130/3: Papillary transitional cell carcinoma	18	Ta	N0	M0	Blank(s)	Blank(s)	Blank(s)	Blank(s)	Blank(s)	Blank(s)	Blank(s)	Blank(s)	27	None/Unknown	No/Unknown	Dead	Diseases of Heart	Alive or dead of other cause	Dead (attributable to causes other than this cancer dx)	60	Complete dates are available and there are more than 0 days of survival	Diseases of Heart
236933	Positive histology	Widowed	2nd of 2 or more primaries	Female	2013	91 years	White	In situ	C67.9-Bladder, NOS	8130	8130/3: Papillary transitional cell carcinoma	Blank(s)	Blank(s)	Blank(s)	Blank(s)	0a	Ta	N0	M0	0a	Ta	N0	M0	27	None/Unknown	No/Unknown	Alive	Alive	Alive or dead of other cause	Alive or dead due to cancer	60	Complete dates are available and there are more than 0 days of survival	Alive
237009	Positive histology	Widowed	2nd of 2 or more primaries	Male	2000	65 years	White	Blank(s)	C67.4-Posterior wall of bladder	8130	8130/3: Papillary transitional cell carcinoma	18	Ta	N0	M0	Blank(s)	Blank(s)	Blank(s)	Blank(s)	Blank(s)	Blank(s)	Blank(s)	Blank(s)	27	None/Unknown	No/Unknown	Dead	Chronic Obstructive Pulmonary Disease and Allied Cond	Alive or dead of other cause	Dead (attributable to causes other than this cancer dx)	39	Complete dates are available and there are more than 0 days of survival	Chronic Obstructive Pulmonary Disease and Allied Cond
237954	Positive histology	Widowed	3rd of 3 or more primaries	Male	2003	92 years	White	Blank(s)	C67.9-Bladder, NOS	8130	8130/3: Papillary transitional cell carcinoma	18	T1	N0	M0	Blank(s)	Blank(s)	Blank(s)	Blank(s)	Blank(s)	Blank(s)	Blank(s)	Blank(s)	27	None/Unknown	No/Unknown	Dead	Urinary Bladder	Dead (attributable to this cancer dx)	Alive or dead due to cancer	13	Complete dates are available and there are more than 0 days of survival	Urinary Bladder
238608	Positive histology	Single (never married)	3rd of 3 or more primaries	Female	2014	81 years	Black	Distant	C67.9-Bladder, NOS	8120	8120/3: Transitional cell carcinoma, NOS	Blank(s)	Blank(s)	Blank(s)	Blank(s)	IV	T4a	N1	M0	IV	T4a	N1	M0	61	None/Unknown	No/Unknown	Dead	Urinary Bladder	Dead (attributable to this cancer dx)	Alive or dead due to cancer	41	Complete dates are available and there are more than 0 days of survival	Urinary Bladder
239674	Positive histology	Widowed	3rd of 3 or more primaries	Male	2006	80 years	White	In situ	C67.2-Lateral wall of bladder	8130	8130/3: Papillary transitional cell carcinoma	Blank(s)	Blank(s)	Blank(s)	Blank(s)	0a	Ta	N0	M0	Blank(s)	Blank(s)	Blank(s)	Blank(s)	27	None/Unknown	No/Unknown	Dead	Diseases of Heart	Alive or dead of other cause	Dead (attributable to causes other than this cancer dx)	62	Complete dates are available and there are more than 0 days of survival	Diseases of Heart
240423	Positive histology	Married (including common law)	2nd of 2 or more primaries	Male	2013	82 years	White	In situ	C67.0-Trigone of bladder	8130	8130/3: Papillary transitional cell carcinoma	Blank(s)	Blank(s)	Blank(s)	Blank(s)	0a	Ta	N0	M0	0a	Ta	N0	M0	27	None/Unknown	Yes	Alive	Alive	Alive or dead of other cause	Alive or dead due to cancer	60	Complete dates are available and there are more than 0 days of survival	Alive
241316	Positive histology	Married (including common law)	3rd of 3 or more primaries	Male	2004	77 years	White	In situ	C67.0-Trigone of bladder	8130	8130/3: Papillary transitional cell carcinoma	Blank(s)	Blank(s)	Blank(s)	Blank(s)	0a	Ta	N0	M0	Blank(s)	Blank(s)	Blank(s)	Blank(s)	27	None/Unknown	No/Unknown	Dead	Urinary Bladder	Dead (attributable to this cancer dx)	Alive or dead due to cancer	38	Complete dates are available and there are more than 0 days of survival	Urinary Bladder
241574	Positive histology	Divorced	2nd of 2 or more primaries	Male	2013	88 years	Black	In situ	C67.4-Posterior wall of bladder	8120	8120/3: Transitional cell carcinoma, NOS	Blank(s)	Blank(s)	Blank(s)	Blank(s)	0is	Tis	N0	M0	0is	Tis	N0	M0	0	None/Unknown	No/Unknown	Dead	Chronic Obstructive Pulmonary Disease and Allied Cond	Alive or dead of other cause	Dead (attributable to causes other than this cancer dx)	25	Complete dates are available and there are more than 0 days of survival	Chronic Obstructive Pulmonary Disease and Allied Cond
241780	Positive histology	Widowed	2nd of 2 or more primaries	Female	2008	95 years	White	Localized	C67.9-Bladder, NOS	8120	8120/3: Transitional cell carcinoma, NOS	Blank(s)	Blank(s)	Blank(s)	Blank(s)	II	T2NOS	N0	M0	Blank(s)	Blank(s)	Blank(s)	Blank(s)	27	None/Unknown	No/Unknown	Dead	Urinary Bladder	Dead (attributable to this cancer dx)	Alive or dead due to cancer	8	Complete dates are available and there are more than 0 days of survival	Urinary Bladder
242014	Positive histology	Widowed	2nd of 2 or more primaries	Male	2001	67 years	White	Blank(s)	C67.9-Bladder, NOS	8130	8130/3: Papillary transitional cell carcinoma	18	T1	NX	M0	Blank(s)	Blank(s)	Blank(s)	Blank(s)	Blank(s)	Blank(s)	Blank(s)	Blank(s)	27	None/Unknown	No/Unknown	Dead	Nephritis, Nephrotic Syndrome and Nephrosis	Dead (attributable to this cancer dx)	Alive or dead due to cancer	170	Complete dates are available and there are more than 0 days of survival	Nephritis, Nephrotic Syndrome and Nephrosis
243079	Positive histology	Divorced	2nd of 2 or more primaries	Female	2003	73 years	White	Blank(s)	C67.4-Posterior wall of bladder	8130	8130/3: Papillary transitional cell carcinoma	30	T3b	N0	M0	Blank(s)	Blank(s)	Blank(s)	Blank(s)	Blank(s)	Blank(s)	Blank(s)	Blank(s)	71	None/Unknown	No/Unknown	Alive	Alive	Alive or dead of other cause	Alive or dead due to cancer	180	Complete dates are available and there are more than 0 days of survival	Alive
244754	Positive histology	Widowed	2nd of 2 or more primaries	Female	2009	79 years	Other (American Indian/AK Native, Asian/Pacific Islander)	Localized	C67.1-Dome of bladder	8120	8120/3: Transitional cell carcinoma, NOS	Blank(s)	Blank(s)	Blank(s)	Blank(s)	I	T1	N0	M0	Blank(s)	Blank(s)	Blank(s)	Blank(s)	27	None/Unknown	No/Unknown	Alive	Alive	Alive or dead of other cause	Alive or dead due to cancer	113	Complete dates are available and there are more than 0 days of survival	Alive
245439	Positive histology	Separated	2nd of 2 or more primaries	Male	2016	92 years	Other (American Indian/AK Native, Asian/Pacific Islander)	Localized	C67.1-Dome of bladder	8140	8140/3: Adenocarcinoma, NOS	Blank(s)	Blank(s)	Blank(s)	Blank(s)	Blank(s)	Blank(s)	Blank(s)	Blank(s)	Blank(s)	Blank(s)	Blank(s)	Blank(s)	0	None/Unknown	No/Unknown	Dead	Urinary Bladder	Dead (attributable to this cancer dx)	Alive or dead due to cancer	1	Complete dates are available and there are more than 0 days of survival	Urinary Bladder
245458	Positive histology	Married (including common law)	2nd of 2 or more primaries	Male	2014	70 years	White	Distant	C67.9-Bladder, NOS	8130	8130/3: Papillary transitional cell carcinoma	Blank(s)	Blank(s)	Blank(s)	Blank(s)	IV	T2NOS	N0	M1	IV	T2NOS	N0	M1	27	None/Unknown	Yes	Dead	Urinary Bladder	Dead (attributable to this cancer dx)	Alive or dead due to cancer	3	Complete dates are available and there are more than 0 days of survival	Urinary Bladder
246418	Positive histology	Married (including common law)	2nd of 2 or more primaries	Female	2003	66 years	White	Blank(s)	C67.9-Bladder, NOS	8130	8130/3: Papillary transitional cell carcinoma	18	Ta	N0	M0	Blank(s)	Blank(s)	Blank(s)	Blank(s)	Blank(s)	Blank(s)	Blank(s)	Blank(s)	27	None/Unknown	No/Unknown	Alive	Alive	Alive or dead of other cause	Alive or dead due to cancer	189	Complete dates are available and there are more than 0 days of survival	Alive
246732	Positive histology	Widowed	2nd of 2 or more primaries	Male	2001	96 years	White	Blank(s)	C67.0-Trigone of bladder	8130	8130/3: Papillary transitional cell carcinoma	18	Ta	N0	M0	Blank(s)	Blank(s)	Blank(s)	Blank(s)	Blank(s)	Blank(s)	Blank(s)	Blank(s)	27	None/Unknown	No/Unknown	Dead	Urinary Bladder	Dead (attributable to this cancer dx)	Alive or dead due to cancer	75	Complete dates are available and there are more than 0 days of survival	Urinary Bladder
247062	Positive histology	Married (including common law)	2nd of 2 or more primaries	Male	2005	65 years	White	In situ	C67.9-Bladder, NOS	8130	8130/3: Papillary transitional cell carcinoma	Blank(s)	Blank(s)	Blank(s)	Blank(s)	0a	Ta	N0	M0	Blank(s)	Blank(s)	Blank(s)	Blank(s)	27	None/Unknown	No/Unknown	Dead	Chronic Obstructive Pulmonary Disease and Allied Cond	Alive or dead of other cause	Dead (attributable to causes other than this cancer dx)	31	Complete dates are available and there are more than 0 days of survival	Chronic Obstructive Pulmonary Disease and Allied Cond
247251	Positive histology	Widowed	2nd of 2 or more primaries	Male	2006	87 years	White	Distant	C67.9-Bladder, NOS	8010	8010/3: Carcinoma, NOS	Blank(s)	Blank(s)	Blank(s)	Blank(s)	IV	TX	NX	M1	Blank(s)	Blank(s)	Blank(s)	Blank(s)	80	None/Unknown	No/Unknown	Dead	Diabetes Mellitus	Alive or dead of other cause	Dead (attributable to causes other than this cancer dx)	5	Incomplete dates are available and there could be zero days of follow-up	Diabetes Mellitus
247652	Positive histology	Married (including common law)	3rd of 3 or more primaries	Male	2004	77 years	White	In situ	C67.9-Bladder, NOS	8130	8130/3: Papillary transitional cell carcinoma	Blank(s)	Blank(s)	Blank(s)	Blank(s)	0a	Ta	N0	M0	Blank(s)	Blank(s)	Blank(s)	Blank(s)	0	None/Unknown	No/Unknown	Dead	Other Cause of Death	Alive or dead of other cause	Dead (attributable to causes other than this cancer dx)	117	Complete dates are available and there are more than 0 days of survival	Other Cause of Death
248768	Positive histology	Married (including common law)	3rd of 3 or more primaries	Female	2013	67 years	White	Distant	C67.9-Bladder, NOS	8000	8000/3: Neoplasm, malignant	Blank(s)	Blank(s)	Blank(s)	Blank(s)	IV	T0	NX	M1	IV	T0	NX	M1	0	None/Unknown	Yes	Dead	Urinary Bladder	Dead (attributable to this cancer dx)	Alive or dead due to cancer	13	Complete dates are available and there are more than 0 days of survival	Urinary Bladder
248820	Unknown	Divorced	2nd of 2 or more primaries	Female	2001	75 years	White	Blank(s)	C67.9-Bladder, NOS	8010	8010/3: Carcinoma, NOS	90	TX	NX	MX	Blank(s)	Blank(s)	Blank(s)	Blank(s)	Blank(s)	Blank(s)	Blank(s)	Blank(s)	0	None/Unknown	No/Unknown	Dead	Diseases of Heart	Alive or dead of other cause	Dead (attributable to causes other than this cancer dx)	37	Incomplete dates are available and there cannot be zero days of follow-up	Diseases of Heart
248981	Positive histology	Married (including common law)	3rd of 3 or more primaries	Male	2004	79 years	Other (American Indian/AK Native, Asian/Pacific Islander)	In situ	C67.5-Bladder neck	8130	8130/3: Papillary transitional cell carcinoma	Blank(s)	Blank(s)	Blank(s)	Blank(s)	0a	Ta	N0	M0	Blank(s)	Blank(s)	Blank(s)	Blank(s)	27	None/Unknown	No/Unknown	Dead	Other Cause of Death	Alive or dead of other cause	Dead (attributable to causes other than this cancer dx)	8	Complete dates are available and there are more than 0 days of survival	Other Cause of Death
249429	Positive histology	Married (including common law)	2nd of 2 or more primaries	Male	2011	75 years	White	In situ	C67.4-Posterior wall of bladder	8130	8130/3: Papillary transitional cell carcinoma	Blank(s)	Blank(s)	Blank(s)	Blank(s)	0a	Ta	N0	M0	0a	Ta	N0	M0	27	None/Unknown	Yes	Dead	Chronic Obstructive Pulmonary Disease and Allied Cond	Alive or dead of other cause	Dead (attributable to causes other than this cancer dx)	29	Complete dates are available and there are more than 0 days of survival	Chronic Obstructive Pulmonary Disease and Allied Cond
251185	Positive histology	Single (never married)	3rd of 3 or more primaries	Female	2000	61 years	White	Blank(s)	C67.9-Bladder, NOS	8130	8130/3: Papillary transitional cell carcinoma	18	Ta	N0	M0	Blank(s)	Blank(s)	Blank(s)	Blank(s)	Blank(s)	Blank(s)	Blank(s)	Blank(s)	27	None/Unknown	No/Unknown	Dead	Breast	Alive or dead of other cause	Dead (attributable to causes other than this cancer dx)	64	Complete dates are available and there are more than 0 days of survival	Breast
251414	Positive histology	Married (including common law)	2nd of 2 or more primaries	Male	2003	90 years	White	Blank(s)	C67.5-Bladder neck	8130	8130/3: Papillary transitional cell carcinoma	18	Ta	N0	M0	Blank(s)	Blank(s)	Blank(s)	Blank(s)	Blank(s)	Blank(s)	Blank(s)	Blank(s)	27	None/Unknown	No/Unknown	Dead	Suicide and Self-Inflicted Injury	Alive or dead of other cause	Dead (attributable to causes other than this cancer dx)	10	Complete dates are available and there are more than 0 days of survival	Suicide and Self-Inflicted Injury
253119	Positive histology	Married (including common law)	3rd of 3 or more primaries	Female	2007	82 years	White	In situ	C67.9-Bladder, NOS	8130	8130/3: Papillary transitional cell carcinoma	Blank(s)	Blank(s)	Blank(s)	Blank(s)	0a	Ta	N0	M0	Blank(s)	Blank(s)	Blank(s)	Blank(s)	27	None/Unknown	No/Unknown	Dead	Miscellaneous Malignant Cancer	Dead (attributable to this cancer dx)	Alive or dead due to cancer	29	Complete dates are available and there are more than 0 days of survival	Miscellaneous Malignant Cancer
254080	Positive histology	Married (including common law)	2nd of 2 or more primaries	Male	2003	81 years	White	Blank(s)	C67.9-Bladder, NOS	8130	8130/3: Papillary transitional cell carcinoma	18	Ta	N0	M0	Blank(s)	Blank(s)	Blank(s)	Blank(s)	Blank(s)	Blank(s)	Blank(s)	Blank(s)	27	None/Unknown	No/Unknown	Dead	Diabetes Mellitus	Alive or dead of other cause	Dead (attributable to causes other than this cancer dx)	36	Complete dates are available and there are more than 0 days of survival	Diabetes Mellitus
254080	Positive histology	Married (including common law)	3rd of 3 or more primaries	Male	2004	82 years	White	Localized	C67.9-Bladder, NOS	8130	8130/3: Papillary transitional cell carcinoma	Blank(s)	Blank(s)	Blank(s)	Blank(s)	UNK Stage	T1	NX	M0	Blank(s)	Blank(s)	Blank(s)	Blank(s)	27	None/Unknown	No/Unknown	Dead	Diabetes Mellitus	Alive or dead of other cause	Dead (attributable to causes other than this cancer dx)	24	Complete dates are available and there are more than 0 days of survival	Diabetes Mellitus
254482	Positive histology	Widowed	2nd of 2 or more primaries	Female	2010	65 years	Other (American Indian/AK Native, Asian/Pacific Islander)	Localized	C67.9-Bladder, NOS	8130	8130/3: Papillary transitional cell carcinoma	Blank(s)	Blank(s)	Blank(s)	Blank(s)	I	T1	N0	M0	I	T1	N0	M0	27	None/Unknown	No/Unknown	Dead	Diseases of Heart	Alive or dead of other cause	Dead (attributable to causes other than this cancer dx)	20	Complete dates are available and there are more than 0 days of survival	Diseases of Heart
256973	Positive histology	Widowed	5th of 5 or more primaries	Female	2003	84 years	Black	Blank(s)	C67.2-Lateral wall of bladder	8130	8130/3: Papillary transitional cell carcinoma	18	T1	N0	M0	Blank(s)	Blank(s)	Blank(s)	Blank(s)	Blank(s)	Blank(s)	Blank(s)	Blank(s)	27	None/Unknown	No/Unknown	Dead	Kidney and Renal Pelvis	Dead (attributable to this cancer dx)	Alive or dead due to cancer	21	Complete dates are available and there are more than 0 days of survival	Kidney and Renal Pelvis
257973	Positive histology	Married (including common law)	3rd of 3 or more primaries	Female	2009	49 years	White	Unknown/unstaged	C67.9-Bladder, NOS	8070	8070/3: Squamous cell carcinoma, NOS	Blank(s)	Blank(s)	Blank(s)	Blank(s)	UNK Stage	TX	N0	M0	Blank(s)	Blank(s)	Blank(s)	Blank(s)	0	None/Unknown	No/Unknown	Dead	Cervix Uteri	Alive or dead of other cause	Dead (attributable to causes other than this cancer dx)	10	Complete dates are available and there are more than 0 days of survival	Cervix Uteri
258147	Positive histology	Married (including common law)	4th of 4 or more primaries	Male	2012	87 years	White	Localized	C67.9-Bladder, NOS	8130	8130/3: Papillary transitional cell carcinoma	Blank(s)	Blank(s)	Blank(s)	Blank(s)	I	T1	N0	M0	I	T1	N0	M0	27	None/Unknown	No/Unknown	Dead	Diseases of Heart	Alive or dead of other cause	Dead (attributable to causes other than this cancer dx)	2	Complete dates are available and there are more than 0 days of survival	Diseases of Heart
258504	Positive histology	Married (including common law)	2nd of 2 or more primaries	Male	2009	83 years	White	Localized	C67.2-Lateral wall of bladder	8120	8120/3: Transitional cell carcinoma, NOS	Blank(s)	Blank(s)	Blank(s)	Blank(s)	II	T2NOS	N0	M0	Blank(s)	Blank(s)	Blank(s)	Blank(s)	27	None/Unknown	No/Unknown	Dead	Urinary Bladder	Dead (attributable to this cancer dx)	Alive or dead due to cancer	8	Complete dates are available and there are more than 0 days of survival	Urinary Bladder
258649	Positive histology	Married (including common law)	2nd of 2 or more primaries	Female	2012	52 years	White	In situ	C67.9-Bladder, NOS	8130	8130/3: Papillary transitional cell carcinoma	Blank(s)	Blank(s)	Blank(s)	Blank(s)	0a	Ta	N0	M0	0a	Ta	N0	M0	27	None/Unknown	No/Unknown	Alive	Alive	Alive or dead of other cause	Alive or dead due to cancer	74	Complete dates are available and there are more than 0 days of survival	Alive
258682	Positive histology	Married (including common law)	3rd of 3 or more primaries	Male	2007	82 years	White	In situ	C67.9-Bladder, NOS	8130	8130/3: Papillary transitional cell carcinoma	Blank(s)	Blank(s)	Blank(s)	Blank(s)	0a	Ta	N0	M0	Blank(s)	Blank(s)	Blank(s)	Blank(s)	0	None/Unknown	No/Unknown	Dead	Urinary Bladder	Dead (attributable to this cancer dx)	Alive or dead due to cancer	112	Complete dates are available and there are more than 0 days of survival	Urinary Bladder
258682	Positive histology	Married (including common law)	4th of 4 or more primaries	Male	2016	91 years	White	Localized	C67.4-Posterior wall of bladder	8130	8130/3: Papillary transitional cell carcinoma	Blank(s)	Blank(s)	Blank(s)	Blank(s)	Blank(s)	Blank(s)	Blank(s)	Blank(s)	Blank(s)	Blank(s)	Blank(s)	Blank(s)	27	None/Unknown	Yes	Dead	Urinary Bladder	Dead (attributable to this cancer dx)	Alive or dead due to cancer	2	Complete dates are available and there are more than 0 days of survival	Urinary Bladder
260397	Positive histology	Single (never married)	2nd of 2 or more primaries	Female	2011	77 years	White	In situ	C67.9-Bladder, NOS	8130	8130/3: Papillary transitional cell carcinoma	Blank(s)	Blank(s)	Blank(s)	Blank(s)	0a	Ta	N0	M0	0a	Ta	N0	M0	27	None/Unknown	No/Unknown	Alive	Alive	Alive or dead of other cause	Alive or dead due to cancer	73	Complete dates are available and there are more than 0 days of survival	Alive
261135	Positive histology	Single (never married)	2nd of 2 or more primaries	Female	2005	56 years	White	Localized	C67.4-Posterior wall of bladder	8130	8130/3: Papillary transitional cell carcinoma	Blank(s)	Blank(s)	Blank(s)	Blank(s)	I	T1	N0	M0	Blank(s)	Blank(s)	Blank(s)	Blank(s)	27	None/Unknown	Yes	Dead	Urinary Bladder	Dead (attributable to this cancer dx)	Alive or dead due to cancer	114	Complete dates are available and there are more than 0 days of survival	Urinary Bladder
262548	Positive histology	Married (including common law)	2nd of 2 or more primaries	Male	2008	73 years	White	Localized	C67.9-Bladder, NOS	8120	8120/3: Transitional cell carcinoma, NOS	Blank(s)	Blank(s)	Blank(s)	Blank(s)	I	T1	N0	M0	Blank(s)	Blank(s)	Blank(s)	Blank(s)	27	None/Unknown	No/Unknown	Alive	Alive	Alive or dead of other cause	Alive or dead due to cancer	120	Complete dates are available and there are more than 0 days of survival	Alive
263836	Positive histology	Married (including common law)	3rd of 3 or more primaries	Male	2003	63 years	White	Blank(s)	C67.9-Bladder, NOS	8130	8130/3: Papillary transitional cell carcinoma	18	T1	N0	M0	Blank(s)	Blank(s)	Blank(s)	Blank(s)	Blank(s)	Blank(s)	Blank(s)	Blank(s)	27	None/Unknown	No/Unknown	Dead	Miscellaneous Malignant Cancer	Dead (attributable to this cancer dx)	Alive or dead due to cancer	121	Complete dates are available and there are more than 0 days of survival	Miscellaneous Malignant Cancer
266695	Positive histology	Married (including common law)	3rd of 3 or more primaries	Male	2003	71 years	White	Blank(s)	C67.2-Lateral wall of bladder	8130	8130/3: Papillary transitional cell carcinoma	18	Ta	N0	M0	Blank(s)	Blank(s)	Blank(s)	Blank(s)	Blank(s)	Blank(s)	Blank(s)	Blank(s)	27	None/Unknown	No/Unknown	Dead	Lung and Bronchus	Alive or dead of other cause	Dead (attributable to causes other than this cancer dx)	97	Complete dates are available and there are more than 0 days of survival	Lung and Bronchus
266695	Unknown	Married (including common law)	6th of 6 or more primaries	Male	2011	79 years	White	Localized	C67.9-Bladder, NOS	8000	8000/3: Neoplasm, malignant	Blank(s)	Blank(s)	Blank(s)	Blank(s)	I	T1	N0	M0	I	T1	N0	M0	0	None/Unknown	No/Unknown	Dead	Lung and Bronchus	Alive or dead of other cause	Dead (attributable to causes other than this cancer dx)	0	Incomplete dates are available and there could be zero days of follow-up	Lung and Bronchus
267072	Positive histology	Married (including common law)	2nd of 2 or more primaries	Male	2002	71 years	White	Blank(s)	C67.2-Lateral wall of bladder	8130	8130/3: Papillary transitional cell carcinoma	18	Ta	N0	M0	Blank(s)	Blank(s)	Blank(s)	Blank(s)	Blank(s)	Blank(s)	Blank(s)	Blank(s)	27	None/Unknown	No/Unknown	Dead	Lung and Bronchus	Alive or dead of other cause	Dead (attributable to causes other than this cancer dx)	62	Complete dates are available and there are more than 0 days of survival	Lung and Bronchus
267422	Positive histology	Married (including common law)	2nd of 2 or more primaries	Male	2005	65 years	White	Localized	C67.9-Bladder, NOS	8120	8120/3: Transitional cell carcinoma, NOS	Blank(s)	Blank(s)	Blank(s)	Blank(s)	0is	Tis	N0	M0	Blank(s)	Blank(s)	Blank(s)	Blank(s)	27	None/Unknown	No/Unknown	Alive	Alive	Alive or dead of other cause	Alive or dead due to cancer	162	Complete dates are available and there are more than 0 days of survival	Alive
268415	Positive histology	Single (never married)	2nd of 2 or more primaries	Female	2007	88 years	White	In situ	C67.4-Posterior wall of bladder	8130	8130/3: Papillary transitional cell carcinoma	Blank(s)	Blank(s)	Blank(s)	Blank(s)	0a	Ta	N0	M0	Blank(s)	Blank(s)	Blank(s)	Blank(s)	27	None/Unknown	No/Unknown	Dead	Alzheimers (ICD-9 and 10 only)	Alive or dead of other cause	Dead (attributable to causes other than this cancer dx)	87	Complete dates are available and there are more than 0 days of survival	Alzheimers (ICD-9 and 10 only)
268426	Positive histology	Widowed	4th of 4 or more primaries	Female	2006	88 years	White	Localized	C67.9-Bladder, NOS	8120	8120/3: Transitional cell carcinoma, NOS	Blank(s)	Blank(s)	Blank(s)	Blank(s)	0is	Tis	N0	M0	Blank(s)	Blank(s)	Blank(s)	Blank(s)	22	None/Unknown	No/Unknown	Dead	Urinary Bladder	Dead (attributable to this cancer dx)	Alive or dead due to cancer	39	Complete dates are available and there are more than 0 days of survival	Urinary Bladder
269721	Positive histology	Single (never married)	4th of 4 or more primaries	Female	2002	56 years	White	Blank(s)	C67.9-Bladder, NOS	8120	8120/3: Transitional cell carcinoma, NOS	18	Tis	N0	M0	Blank(s)	Blank(s)	Blank(s)	Blank(s)	Blank(s)	Blank(s)	Blank(s)	Blank(s)	27	None/Unknown	No/Unknown	Dead	Miscellaneous Malignant Cancer	Dead (attributable to this cancer dx)	Alive or dead due to cancer	23	Complete dates are available and there are more than 0 days of survival	Miscellaneous Malignant Cancer
270338	Positive histology	Married (including common law)	3rd of 3 or more primaries	Male	2010	73 years	White	Localized	C67.9-Bladder, NOS	8130	8130/3: Papillary transitional cell carcinoma	Blank(s)	Blank(s)	Blank(s)	Blank(s)	I	T1	N0	M0	I	T1	N0	M0	60	None/Unknown	No/Unknown	Alive	Alive	Alive or dead of other cause	Alive or dead due to cancer	106	Complete dates are available and there are more than 0 days of survival	Alive
270768	Positive histology	Divorced	3rd of 3 or more primaries	Male	2006	65 years	White	In situ	C67.9-Bladder, NOS	8130	8130/3: Papillary transitional cell carcinoma	Blank(s)	Blank(s)	Blank(s)	Blank(s)	0a	Ta	N0	M0	Blank(s)	Blank(s)	Blank(s)	Blank(s)	22	None/Unknown	No/Unknown	Alive	Alive	Alive or dead of other cause	Alive or dead due to cancer	153	Complete dates are available and there are more than 0 days of survival	Alive
270791	Positive histology	Widowed	2nd of 2 or more primaries	Female	2011	88 years	White	In situ	C67.0-Trigone of bladder	8130	8130/3: Papillary transitional cell carcinoma	Blank(s)	Blank(s)	Blank(s)	Blank(s)	0a	Ta	N0	M0	0a	Ta	N0	M0	27	None/Unknown	No/Unknown	Dead	Pancreas	Alive or dead of other cause	Dead (attributable to causes other than this cancer dx)	7	Complete dates are available and there are more than 0 days of survival	Pancreas
271315	Positive histology	Married (including common law)	3rd of 3 or more primaries	Male	2012	80 years	White	Localized	C67.9-Bladder, NOS	8130	8130/3: Papillary transitional cell carcinoma	Blank(s)	Blank(s)	Blank(s)	Blank(s)	I	T1	N0	M0	I	T1	N0	M0	0	None/Unknown	No/Unknown	Alive	Alive	Alive or dead of other cause	Alive or dead due to cancer	83	Complete dates are available and there are more than 0 days of survival	Alive
271680	Positive histology	Widowed	2nd of 2 or more primaries	Female	2000	89 years	White	Blank(s)	C67.9-Bladder, NOS	8130	8130/3: Papillary transitional cell carcinoma	18	Ta	N0	M0	Blank(s)	Blank(s)	Blank(s)	Blank(s)	Blank(s)	Blank(s)	Blank(s)	Blank(s)	27	None/Unknown	No/Unknown	Dead	Diseases of Heart	Alive or dead of other cause	Dead (attributable to causes other than this cancer dx)	122	Complete dates are available and there are more than 0 days of survival	Diseases of Heart
271758	Positive histology	Married (including common law)	3rd of 3 or more primaries	Male	2011	87 years	White	In situ	C67.9-Bladder, NOS	8130	8130/3: Papillary transitional cell carcinoma	Blank(s)	Blank(s)	Blank(s)	Blank(s)	0a	Ta	N0	M0	0a	Ta	N0	M0	27	None/Unknown	No/Unknown	Dead	Non-Hodgkin Lymphoma	Alive or dead of other cause	Dead (attributable to causes other than this cancer dx)	35	Complete dates are available and there are more than 0 days of survival	Non-Hodgkin Lymphoma
275280	Positive histology	Married (including common law)	2nd of 2 or more primaries	Female	2010	61 years	Other (American Indian/AK Native, Asian/Pacific Islander)	In situ	C67.4-Posterior wall of bladder	8130	8130/3: Papillary transitional cell carcinoma	Blank(s)	Blank(s)	Blank(s)	Blank(s)	0a	Ta	N0	M0	0a	Ta	N0	M0	27	None/Unknown	No/Unknown	Alive	Alive	Alive or dead of other cause	Alive or dead due to cancer	97	Complete dates are available and there are more than 0 days of survival	Alive
275463	Positive histology	Divorced	2nd of 2 or more primaries	Female	2007	86 years	White	Localized	C67.2-Lateral wall of bladder	8120	8120/3: Transitional cell carcinoma, NOS	Blank(s)	Blank(s)	Blank(s)	Blank(s)	II	T2NOS	N0	M0	Blank(s)	Blank(s)	Blank(s)	Blank(s)	27	Radiation, NOS method or source not specified	No/Unknown	Dead	Other Infectious and Parasitic Diseases including HIV	Alive or dead of other cause	Dead (attributable to causes other than this cancer dx)	4	Complete dates are available and there are more than 0 days of survival	Other Infectious and Parasitic Diseases including HIV
276416	Positive histology	Married (including common law)	3rd of 3 or more primaries	Female	2015	86 years	White	In situ	C67.9-Bladder, NOS	8130	8130/3: Papillary transitional cell carcinoma	Blank(s)	Blank(s)	Blank(s)	Blank(s)	0a	Ta	N0	M0	0a	Ta	N0	M0	27	None/Unknown	Yes	Alive	Alive	Alive or dead of other cause	Alive or dead due to cancer	39	Complete dates are available and there are more than 0 days of survival	Alive
279746	Positive histology	Unknown	3rd of 3 or more primaries	Female	2011	80 years	White	Localized	C67.4-Posterior wall of bladder	8130	8130/3: Papillary transitional cell carcinoma	Blank(s)	Blank(s)	Blank(s)	Blank(s)	I	T1	N0	M0	I	T1	N0	M0	27	None/Unknown	No/Unknown	Dead	Chronic Obstructive Pulmonary Disease and Allied Cond	Alive or dead of other cause	Dead (attributable to causes other than this cancer dx)	21	Complete dates are available and there are more than 0 days of survival	Chronic Obstructive Pulmonary Disease and Allied Cond
282602	Positive histology	Widowed	3rd of 3 or more primaries	Female	2015	79 years	White	In situ	C67.2-Lateral wall of bladder	8130	8130/3: Papillary transitional cell carcinoma	Blank(s)	Blank(s)	Blank(s)	Blank(s)	0a	Ta	N0	M0	0a	Ta	N0	M0	27	None/Unknown	No/Unknown	Alive	Alive	Alive or dead of other cause	Alive or dead due to cancer	46	Complete dates are available and there are more than 0 days of survival	Alive
283612	Positive histology	Widowed	2nd of 2 or more primaries	Female	2013	96 years	White	In situ	C67.8-Overlapping lesion of bladder	8130	8130/3: Papillary transitional cell carcinoma	Blank(s)	Blank(s)	Blank(s)	Blank(s)	0a	Ta	N0	M0	0a	Ta	N0	M0	27	None/Unknown	No/Unknown	Dead	Urinary Bladder	Dead (attributable to this cancer dx)	Alive or dead due to cancer	9	Complete dates are available and there are more than 0 days of survival	Urinary Bladder
285029	Positive histology	Single (never married)	3rd of 3 or more primaries	Male	2010	88 years	White	In situ	C67.9-Bladder, NOS	8130	8130/3: Papillary transitional cell carcinoma	Blank(s)	Blank(s)	Blank(s)	Blank(s)	0a	Ta	N0	M0	0a	Ta	N0	M0	15	None/Unknown	No/Unknown	Dead	Hypertension without Heart Disease	Alive or dead of other cause	Dead (attributable to causes other than this cancer dx)	3	Complete dates are available and there are more than 0 days of survival	Hypertension without Heart Disease
285184	Positive histology	Widowed	2nd of 2 or more primaries	Female	2011	90 years	White	Localized	C67.8-Overlapping lesion of bladder	8130	8130/3: Papillary transitional cell carcinoma	Blank(s)	Blank(s)	Blank(s)	Blank(s)	I	T1	N0	M0	I	T1	N0	M0	27	None/Unknown	No/Unknown	Dead	Diseases of Heart	Alive or dead of other cause	Dead (attributable to causes other than this cancer dx)	18	Complete dates are available and there are more than 0 days of survival	Diseases of Heart
286082	Positive histology	Widowed	3rd of 3 or more primaries	Female	2002	76 years	White	Blank(s)	C67.2-Lateral wall of bladder	8130	8130/3: Papillary transitional cell carcinoma	18	Ta	N0	M0	Blank(s)	Blank(s)	Blank(s)	Blank(s)	Blank(s)	Blank(s)	Blank(s)	Blank(s)	27	None/Unknown	No/Unknown	Dead	Breast	Alive or dead of other cause	Dead (attributable to causes other than this cancer dx)	188	Complete dates are available and there are more than 0 days of survival	Breast
288297	Positive histology	Married (including common law)	2nd of 2 or more primaries	Male	2014	90 years	White	In situ	C67.2-Lateral wall of bladder	8130	8130/3: Papillary transitional cell carcinoma	Blank(s)	Blank(s)	Blank(s)	Blank(s)	0a	Ta	N0	M0	0a	Ta	N0	M0	27	None/Unknown	No/Unknown	Dead	Diseases of Heart	Alive or dead of other cause	Dead (attributable to causes other than this cancer dx)	36	Complete dates are available and there are more than 0 days of survival	Diseases of Heart
288499	Positive histology	Widowed	5th of 5 or more primaries	Male	2012	85 years	Black	In situ	C67.9-Bladder, NOS	8130	8130/3: Papillary transitional cell carcinoma	Blank(s)	Blank(s)	Blank(s)	Blank(s)	0a	Ta	N0	M0	0a	Ta	N0	M0	27	None/Unknown	Yes	Dead	Urinary Bladder	Dead (attributable to this cancer dx)	Alive or dead due to cancer	7	Complete dates are available and there are more than 0 days of survival	Urinary Bladder
288718	Radiography without microscopic confirm	Married (including common law)	2nd of 2 or more primaries	Male	2009	75 years	White	Unknown/unstaged	C67.9-Bladder, NOS	8120	8120/3: Transitional cell carcinoma, NOS	Blank(s)	Blank(s)	Blank(s)	Blank(s)	UNK Stage	TX	NX	MX	Blank(s)	Blank(s)	Blank(s)	Blank(s)	0	None/Unknown	No/Unknown	Dead	Pneumonia and Influenza	Alive or dead of other cause	Dead (attributable to causes other than this cancer dx)	1	Complete dates are available and there are more than 0 days of survival	Pneumonia and Influenza
289088	Positive histology	Married (including common law)	2nd of 2 or more primaries	Male	2009	78 years	White	Localized	C67.8-Overlapping lesion of bladder	8120	8120/3: Transitional cell carcinoma, NOS	Blank(s)	Blank(s)	Blank(s)	Blank(s)	II	T2b	N0	M0	Blank(s)	Blank(s)	Blank(s)	Blank(s)	60	None/Unknown	No/Unknown	Dead	Urinary Bladder	Dead (attributable to this cancer dx)	Alive or dead due to cancer	24	Complete dates are available and there are more than 0 days of survival	Urinary Bladder
291088	Positive histology	Divorced	3rd of 3 or more primaries	Female	2003	87 years	White	Blank(s)	C67.8-Overlapping lesion of bladder	8130	8130/3: Papillary transitional cell carcinoma	18	T1	N0	M0	Blank(s)	Blank(s)	Blank(s)	Blank(s)	Blank(s)	Blank(s)	Blank(s)	Blank(s)	27	None/Unknown	No/Unknown	Dead	Miscellaneous Malignant Cancer	Dead (attributable to this cancer dx)	Alive or dead due to cancer	22	Incomplete dates are available and there cannot be zero days of follow-up	Miscellaneous Malignant Cancer
291280	Positive histology	Married (including common law)	3rd of 3 or more primaries	Male	2011	72 years	White	In situ	C67.0-Trigone of bladder	8130	8130/3: Papillary transitional cell carcinoma	Blank(s)	Blank(s)	Blank(s)	Blank(s)	0a	Ta	N0	M0	0a	Ta	N0	M0	27	None/Unknown	No/Unknown	Dead	Other Cause of Death	Alive or dead of other cause	Dead (attributable to causes other than this cancer dx)	42	Complete dates are available and there are more than 0 days of survival	Other Cause of Death
293446	Positive histology	Married (including common law)	2nd of 2 or more primaries	Female	2000	77 years	White	Blank(s)	C67.2-Lateral wall of bladder	8120	8120/3: Transitional cell carcinoma, NOS	18	Tis	N0	M0	Blank(s)	Blank(s)	Blank(s)	Blank(s)	Blank(s)	Blank(s)	Blank(s)	Blank(s)	27	None/Unknown	No/Unknown	Dead	Other Cause of Death	Dead (attributable to this cancer dx)	Alive or dead due to cancer	71	Complete dates are available and there are more than 0 days of survival	Other Cause of Death
293735	Positive histology	Married (including common law)	2nd of 2 or more primaries	Female	2005	77 years	White	In situ	C67.4-Posterior wall of bladder	8130	8130/3: Papillary transitional cell carcinoma	Blank(s)	Blank(s)	Blank(s)	Blank(s)	0a	Ta	N0	M0	Blank(s)	Blank(s)	Blank(s)	Blank(s)	27	None/Unknown	No/Unknown	Dead	Corpus Uteri	Alive or dead of other cause	Dead (attributable to causes other than this cancer dx)	132	Complete dates are available and there are more than 0 days of survival	Corpus Uteri
293835	Positive histology	Divorced	3rd of 3 or more primaries	Female	2005	78 years	White	Localized	C67.2-Lateral wall of bladder	8130	8130/3: Papillary transitional cell carcinoma	Blank(s)	Blank(s)	Blank(s)	Blank(s)	I	T1	N0	M0	Blank(s)	Blank(s)	Blank(s)	Blank(s)	27	None/Unknown	No/Unknown	Dead	Diseases of Heart	Alive or dead of other cause	Dead (attributable to causes other than this cancer dx)	50	Complete dates are available and there are more than 0 days of survival	Diseases of Heart
295041	Positive histology	Unknown	4th of 4 or more primaries	Male	2017	77 years	White	In situ	C67.9-Bladder, NOS	8130	8130/3: Papillary transitional cell carcinoma	Blank(s)	Blank(s)	Blank(s)	Blank(s)	Blank(s)	Blank(s)	Blank(s)	Blank(s)	Blank(s)	Blank(s)	Blank(s)	Blank(s)	0	None/Unknown	No/Unknown	Alive	Alive	Alive or dead of other cause	Alive or dead due to cancer	23	Complete dates are available and there are more than 0 days of survival	Alive
297163	Positive histology	Married (including common law)	2nd of 2 or more primaries	Male	2007	88 years	White	Localized	C67.9-Bladder, NOS	8130	8130/3: Papillary transitional cell carcinoma	Blank(s)	Blank(s)	Blank(s)	Blank(s)	I	T1	N0	M0	Blank(s)	Blank(s)	Blank(s)	Blank(s)	27	None/Unknown	No/Unknown	Dead	Colon excluding Rectum	Alive or dead of other cause	Dead (attributable to causes other than this cancer dx)	19	Complete dates are available and there are more than 0 days of survival	Colon excluding Rectum
297318	Positive histology	Widowed	2nd of 2 or more primaries	Male	2008	80 years	White	In situ	C67.9-Bladder, NOS	8120	8120/3: Transitional cell carcinoma, NOS	Blank(s)	Blank(s)	Blank(s)	Blank(s)	0is	Tis	N0	M0	Blank(s)	Blank(s)	Blank(s)	Blank(s)	27	None/Unknown	No/Unknown	Alive	Alive	Alive or dead of other cause	Alive or dead due to cancer	129	Complete dates are available and there are more than 0 days of survival	Alive
297337	Positive histology	Single (never married)	2nd of 2 or more primaries	Male	2005	85 years	White	Localized	C67.0-Trigone of bladder	8130	8130/3: Papillary transitional cell carcinoma	Blank(s)	Blank(s)	Blank(s)	Blank(s)	II	T2b	N0	M0	Blank(s)	Blank(s)	Blank(s)	Blank(s)	27	None/Unknown	No/Unknown	Dead	Diseases of Heart	Alive or dead of other cause	Dead (attributable to causes other than this cancer dx)	8	Incomplete dates are available and there cannot be zero days of follow-up	Diseases of Heart
298668	Positive histology	Married (including common law)	2nd of 2 or more primaries	Male	2000	81 years	Black	Blank(s)	C67.4-Posterior wall of bladder	8130	8130/3: Papillary transitional cell carcinoma	18	Ta	N0	M0	Blank(s)	Blank(s)	Blank(s)	Blank(s)	Blank(s)	Blank(s)	Blank(s)	Blank(s)	27	None/Unknown	No/Unknown	Dead	Alzheimers (ICD-9 and 10 only)	Alive or dead of other cause	Dead (attributable to causes other than this cancer dx)	205	Complete dates are available and there are more than 0 days of survival	Alzheimers (ICD-9 and 10 only)
298675	Positive histology	Divorced	2nd of 2 or more primaries	Female	2002	84 years	White	Blank(s)	C67.9-Bladder, NOS	8120	8120/3: Transitional cell carcinoma, NOS	30	T3b	NX	M0	Blank(s)	Blank(s)	Blank(s)	Blank(s)	Blank(s)	Blank(s)	Blank(s)	Blank(s)	71	None/Unknown	No/Unknown	Dead	Urinary Bladder	Dead (attributable to this cancer dx)	Alive or dead due to cancer	3	Complete dates are available and there are more than 0 days of survival	Urinary Bladder
300118	Positive histology	Divorced	4th of 4 or more primaries	Female	2003	71 years	White	Blank(s)	C67.8-Overlapping lesion of bladder	8130	8130/3: Papillary transitional cell carcinoma	18	T1	N0	M0	Blank(s)	Blank(s)	Blank(s)	Blank(s)	Blank(s)	Blank(s)	Blank(s)	Blank(s)	27	None/Unknown	No/Unknown	Alive	Alive	Alive or dead of other cause	Alive or dead due to cancer	182	Complete dates are available and there are more than 0 days of survival	Alive
300182	Positive histology	Divorced	2nd of 2 or more primaries	Female	2007	79 years	White	Regional	C67.9-Bladder, NOS	8120	8120/3: Transitional cell carcinoma, NOS	Blank(s)	Blank(s)	Blank(s)	Blank(s)	IV	T4a	N1	M0	Blank(s)	Blank(s)	Blank(s)	Blank(s)	71	None/Unknown	Yes	Dead	Urinary Bladder	Dead (attributable to this cancer dx)	Alive or dead due to cancer	8	Complete dates are available and there are more than 0 days of survival	Urinary Bladder
303465	Positive histology	Divorced	3rd of 3 or more primaries	Female	2002	58 years	White	Blank(s)	C67.0-Trigone of bladder	8130	8130/3: Papillary transitional cell carcinoma	20	T2	NX	M0	Blank(s)	Blank(s)	Blank(s)	Blank(s)	Blank(s)	Blank(s)	Blank(s)	Blank(s)	27	None/Unknown	Yes	Dead	Breast	Alive or dead of other cause	Dead (attributable to causes other than this cancer dx)	6	Complete dates are available and there are more than 0 days of survival	Breast
304299	Positive histology	Widowed	2nd of 2 or more primaries	Female	2003	79 years	Black	Blank(s)	C67.9-Bladder, NOS	8120	8120/3: Transitional cell carcinoma, NOS	20	T2	N0	M0	Blank(s)	Blank(s)	Blank(s)	Blank(s)	Blank(s)	Blank(s)	Blank(s)	Blank(s)	27	None/Unknown	No/Unknown	Dead	Urinary Bladder	Dead (attributable to this cancer dx)	Alive or dead due to cancer	10	Complete dates are available and there are more than 0 days of survival	Urinary Bladder
305303	Positive histology	Married (including common law)	3rd of 3 or more primaries	Male	2013	80 years	White	Localized	C67.9-Bladder, NOS	8130	8130/3: Papillary transitional cell carcinoma	Blank(s)	Blank(s)	Blank(s)	Blank(s)	I	T1	N0	M0	I	T1	N0	M0	27	None/Unknown	No/Unknown	Dead	Urinary Bladder	Dead (attributable to this cancer dx)	Alive or dead due to cancer	33	Complete dates are available and there are more than 0 days of survival	Urinary Bladder
305826	Positive histology	Widowed	3rd of 3 or more primaries	Female	2008	85 years	White	Localized	C67.8-Overlapping lesion of bladder	8070	8070/3: Squamous cell carcinoma, NOS	Blank(s)	Blank(s)	Blank(s)	Blank(s)	II	T2NOS	N0	M0	Blank(s)	Blank(s)	Blank(s)	Blank(s)	0	None/Unknown	No/Unknown	Dead	Diseases of Heart	Alive or dead of other cause	Dead (attributable to causes other than this cancer dx)	6	Complete dates are available and there are more than 0 days of survival	Diseases of Heart
306082	Positive histology	Married (including common law)	3rd of 3 or more primaries	Male	2003	60 years	White	Blank(s)	C67.0-Trigone of bladder	8120	8120/3: Transitional cell carcinoma, NOS	20	T2	N0	M0	Blank(s)	Blank(s)	Blank(s)	Blank(s)	Blank(s)	Blank(s)	Blank(s)	Blank(s)	27	None/Unknown	No/Unknown	Dead	Diseases of Heart	Alive or dead of other cause	Dead (attributable to causes other than this cancer dx)	45	Complete dates are available and there are more than 0 days of survival	Diseases of Heart
306564	Positive histology	Widowed	2nd of 2 or more primaries	Female	2011	91 years	White	In situ	C67.8-Overlapping lesion of bladder	8130	8130/3: Papillary transitional cell carcinoma	Blank(s)	Blank(s)	Blank(s)	Blank(s)	0a	Ta	N0	M0	0a	Ta	N0	M0	0	None/Unknown	No/Unknown	Dead	Urinary Bladder	Dead (attributable to this cancer dx)	Alive or dead due to cancer	48	Complete dates are available and there are more than 0 days of survival	Urinary Bladder
307576	Positive histology	Married (including common law)	2nd of 2 or more primaries	Male	2016	84 years	White	Localized	C67.0-Trigone of bladder	8130	8130/3: Papillary transitional cell carcinoma	Blank(s)	Blank(s)	Blank(s)	Blank(s)	Blank(s)	Blank(s)	Blank(s)	Blank(s)	Blank(s)	Blank(s)	Blank(s)	Blank(s)	27	None/Unknown	Yes	Alive	Alive	Alive or dead of other cause	Alive or dead due to cancer	24	Complete dates are available and there are more than 0 days of survival	Alive
310508	Positive histology	Married (including common law)	2nd of 2 or more primaries	Male	2012	83 years	White	In situ	C67.9-Bladder, NOS	8130	8130/3: Papillary transitional cell carcinoma	Blank(s)	Blank(s)	Blank(s)	Blank(s)	0a	Ta	N0	M0	0a	Ta	N0	M0	27	None/Unknown	No/Unknown	Dead	Cerebrovascular Diseases	Alive or dead of other cause	Dead (attributable to causes other than this cancer dx)	6	Complete dates are available and there are more than 0 days of survival	Cerebrovascular Diseases
310619	Positive histology	Married (including common law)	2nd of 2 or more primaries	Male	2005	82 years	White	In situ	C67.2-Lateral wall of bladder	8130	8130/3: Papillary transitional cell carcinoma	Blank(s)	Blank(s)	Blank(s)	Blank(s)	0a	Ta	N0	M0	Blank(s)	Blank(s)	Blank(s)	Blank(s)	22	None/Unknown	No/Unknown	Dead	Diseases of Heart	Alive or dead of other cause	Dead (attributable to causes other than this cancer dx)	106	Complete dates are available and there are more than 0 days of survival	Diseases of Heart
310759	Positive histology	Single (never married)	3rd of 3 or more primaries	Female	2009	62 years	White	In situ	C67.6-Ureteric orifice	8130	8130/3: Papillary transitional cell carcinoma	Blank(s)	Blank(s)	Blank(s)	Blank(s)	0a	Ta	N0	M0	Blank(s)	Blank(s)	Blank(s)	Blank(s)	22	None/Unknown	No/Unknown	Alive	Alive	Alive or dead of other cause	Alive or dead due to cancer	113	Complete dates are available and there are more than 0 days of survival	Alive
312562	Positive histology	Single (never married)	2nd of 2 or more primaries	Female	2009	72 years	White	Regional	C67.2-Lateral wall of bladder	8130	8130/3: Papillary transitional cell carcinoma	Blank(s)	Blank(s)	Blank(s)	Blank(s)	III	T3a	N0	M0	Blank(s)	Blank(s)	Blank(s)	Blank(s)	71	None/Unknown	No/Unknown	Alive	Alive	Alive or dead of other cause	Alive or dead due to cancer	117	Complete dates are available and there are more than 0 days of survival	Alive
313371	Positive histology	Single (never married)	2nd of 2 or more primaries	Male	2000	79 years	Other (American Indian/AK Native, Asian/Pacific Islander)	Blank(s)	C67.9-Bladder, NOS	8130	8130/3: Papillary transitional cell carcinoma	20	T2	NX	M0	Blank(s)	Blank(s)	Blank(s)	Blank(s)	Blank(s)	Blank(s)	Blank(s)	Blank(s)	27	None/Unknown	No/Unknown	Dead	Urinary Bladder	Dead (attributable to this cancer dx)	Alive or dead due to cancer	35	Complete dates are available and there are more than 0 days of survival	Urinary Bladder
314200	Positive histology	Unknown	2nd of 2 or more primaries	Male	2011	94 years	Black	Localized	C67.9-Bladder, NOS	8120	8120/3: Transitional cell carcinoma, NOS	Blank(s)	Blank(s)	Blank(s)	Blank(s)	I	T1	N0	M0	I	T1	N0	M0	27	None/Unknown	No/Unknown	Dead	Lung and Bronchus	Alive or dead of other cause	Dead (attributable to causes other than this cancer dx)	15	Complete dates are available and there are more than 0 days of survival	Lung and Bronchus
314367	Positive histology	Widowed	3rd of 3 or more primaries	Male	2014	92 years	White	In situ	C67.2-Lateral wall of bladder	8130	8130/3: Papillary transitional cell carcinoma	Blank(s)	Blank(s)	Blank(s)	Blank(s)	0a	Ta	N0	M0	0a	Ta	N0	M0	27	None/Unknown	No/Unknown	Alive	Alive	Alive or dead of other cause	Alive or dead due to cancer	57	Complete dates are available and there are more than 0 days of survival	Alive
315546	Positive histology	Married (including common law)	2nd of 2 or more primaries	Female	2010	53 years	White	In situ	C67.9-Bladder, NOS	8130	8130/3: Papillary transitional cell carcinoma	Blank(s)	Blank(s)	Blank(s)	Blank(s)	0a	Ta	N0	M0	0a	Ta	N0	M0	27	None/Unknown	No/Unknown	Alive	Alive	Alive or dead of other cause	Alive or dead due to cancer	100	Complete dates are available and there are more than 0 days of survival	Alive
315606	Positive exfoliative cytology, no positive histology	Widowed	4th of 4 or more primaries	Male	2017	77 years	Other (American Indian/AK Native, Asian/Pacific Islander)	Localized	C67.8-Overlapping lesion of bladder	8120	8120/3: Transitional cell carcinoma, NOS	Blank(s)	Blank(s)	Blank(s)	Blank(s)	Blank(s)	Blank(s)	Blank(s)	Blank(s)	Blank(s)	Blank(s)	Blank(s)	Blank(s)	27	None/Unknown	Yes	Alive	Alive	Alive or dead of other cause	Alive or dead due to cancer	15	Complete dates are available and there are more than 0 days of survival	Alive
315609	Positive histology	Married (including common law)	2nd of 2 or more primaries	Male	2000	91 years	White	Blank(s)	C67.9-Bladder, NOS	8130	8130/3: Papillary transitional cell carcinoma	18	Ta	N0	M0	Blank(s)	Blank(s)	Blank(s)	Blank(s)	Blank(s)	Blank(s)	Blank(s)	Blank(s)	27	None/Unknown	No/Unknown	Dead	Other Cause of Death	Alive or dead of other cause	Dead (attributable to causes other than this cancer dx)	52	Complete dates are available and there are more than 0 days of survival	Other Cause of Death
315721	Positive histology	Married (including common law)	3rd of 3 or more primaries	Female	2007	76 years	Other (American Indian/AK Native, Asian/Pacific Islander)	In situ	C67.2-Lateral wall of bladder	8130	8130/3: Papillary transitional cell carcinoma	Blank(s)	Blank(s)	Blank(s)	Blank(s)	0a	Ta	N0	M0	Blank(s)	Blank(s)	Blank(s)	Blank(s)	27	None/Unknown	Yes	Alive	Alive	Alive or dead of other cause	Alive or dead due to cancer	137	Complete dates are available and there are more than 0 days of survival	Alive
316921	Positive histology	Married (including common law)	3rd of 3 or more primaries	Female	2007	75 years	White	In situ	C67.4-Posterior wall of bladder	8130	8130/3: Papillary transitional cell carcinoma	Blank(s)	Blank(s)	Blank(s)	Blank(s)	0a	Ta	N0	M0	Blank(s)	Blank(s)	Blank(s)	Blank(s)	27	None/Unknown	No/Unknown	Dead	Ovary	Alive or dead of other cause	Dead (attributable to causes other than this cancer dx)	45	Complete dates are available and there are more than 0 days of survival	Ovary
317042	Positive histology	Married (including common law)	2nd of 2 or more primaries	Female	2004	76 years	White	Regional	C67.2-Lateral wall of bladder	8120	8120/3: Transitional cell carcinoma, NOS	Blank(s)	Blank(s)	Blank(s)	Blank(s)	IV	T3a	N2	M0	Blank(s)	Blank(s)	Blank(s)	Blank(s)	71	None/Unknown	No/Unknown	Dead	Urinary Bladder	Dead (attributable to this cancer dx)	Alive or dead due to cancer	2	Complete dates are available and there are more than 0 days of survival	Urinary Bladder
319005	Positive histology	Married (including common law)	2nd of 2 or more primaries	Male	2002	74 years	White	Blank(s)	C67.9-Bladder, NOS	8130	8130/3: Papillary transitional cell carcinoma	18	Ta	N0	M0	Blank(s)	Blank(s)	Blank(s)	Blank(s)	Blank(s)	Blank(s)	Blank(s)	Blank(s)	27	None/Unknown	No/Unknown	Dead	Diseases of Heart	Alive or dead of other cause	Dead (attributable to causes other than this cancer dx)	21	Complete dates are available and there are more than 0 days of survival	Diseases of Heart
319167	Positive histology	Married (including common law)	3rd of 3 or more primaries	Female	2009	90 years	White	Localized	C67.8-Overlapping lesion of bladder	8130	8130/3: Papillary transitional cell carcinoma	Blank(s)	Blank(s)	Blank(s)	Blank(s)	II	T2NOS	N0	M0	Blank(s)	Blank(s)	Blank(s)	Blank(s)	27	None/Unknown	Yes	Dead	Urinary Bladder	Dead (attributable to this cancer dx)	Alive or dead due to cancer	5	Complete dates are available and there are more than 0 days of survival	Urinary Bladder
320465	Positive histology	Widowed	2nd of 2 or more primaries	Male	2010	78 years	White	In situ	C67.0-Trigone of bladder	8130	8130/3: Papillary transitional cell carcinoma	Blank(s)	Blank(s)	Blank(s)	Blank(s)	0a	Ta	N0	M0	0a	Ta	N0	M0	27	None/Unknown	Yes	Dead	Chronic Obstructive Pulmonary Disease and Allied Cond	Alive or dead of other cause	Dead (attributable to causes other than this cancer dx)	46	Complete dates are available and there are more than 0 days of survival	Chronic Obstructive Pulmonary Disease and Allied Cond
320523	Positive histology	Married (including common law)	3rd of 3 or more primaries	Male	2004	76 years	White	Localized	C67.8-Overlapping lesion of bladder	8120	8120/3: Transitional cell carcinoma, NOS	Blank(s)	Blank(s)	Blank(s)	Blank(s)	I	T1	N0	M0	Blank(s)	Blank(s)	Blank(s)	Blank(s)	27	None/Unknown	No/Unknown	Dead	Prostate	Alive or dead of other cause	Dead (attributable to causes other than this cancer dx)	13	Complete dates are available and there are more than 0 days of survival	Prostate
320592	Positive histology	Single (never married)	3rd of 3 or more primaries	Male	2004	58 years	White	In situ	C67.9-Bladder, NOS	8120	8120/3: Transitional cell carcinoma, NOS	Blank(s)	Blank(s)	Blank(s)	Blank(s)	0is	Tis	N0	M0	Blank(s)	Blank(s)	Blank(s)	Blank(s)	27	None/Unknown	No/Unknown	Dead	Diseases of Heart	Alive or dead of other cause	Dead (attributable to causes other than this cancer dx)	145	Complete dates are available and there are more than 0 days of survival	Diseases of Heart
321297	Positive histology	Unknown	2nd of 2 or more primaries	Male	2008	76 years	White	In situ	C67.9-Bladder, NOS	8130	8130/3: Papillary transitional cell carcinoma	Blank(s)	Blank(s)	Blank(s)	Blank(s)	0a	Ta	N0	M0	Blank(s)	Blank(s)	Blank(s)	Blank(s)	27	None/Unknown	No/Unknown	Dead	Miscellaneous Malignant Cancer	Dead (attributable to this cancer dx)	Alive or dead due to cancer	85	Complete dates are available and there are more than 0 days of survival	Miscellaneous Malignant Cancer
321757	Positive histology	Married (including common law)	2nd of 2 or more primaries	Male	2006	82 years	White	In situ	C67.2-Lateral wall of bladder	8130	8130/3: Papillary transitional cell carcinoma	Blank(s)	Blank(s)	Blank(s)	Blank(s)	0a	Ta	N0	M0	Blank(s)	Blank(s)	Blank(s)	Blank(s)	27	None/Unknown	No/Unknown	Dead	Pneumonia and Influenza	Alive or dead of other cause	Dead (attributable to causes other than this cancer dx)	127	Complete dates are available and there are more than 0 days of survival	Pneumonia and Influenza
322941	Positive histology	Married (including common law)	3rd of 3 or more primaries	Female	2012	76 years	White	Localized	C67.0-Trigone of bladder	8120	8120/3: Transitional cell carcinoma, NOS	Blank(s)	Blank(s)	Blank(s)	Blank(s)	I	T1	N0	M0	I	T1	N0	M0	0	Beam radiation	Yes	Alive	Alive	Alive or dead of other cause	Alive or dead due to cancer	76	Complete dates are available and there are more than 0 days of survival	Alive
323664	Positive histology	Widowed	3rd of 3 or more primaries	Female	2014	88 years	White	Localized	C67.8-Overlapping lesion of bladder	8130	8130/3: Papillary transitional cell carcinoma	Blank(s)	Blank(s)	Blank(s)	Blank(s)	I	T1	N0	M0	I	T1	N0	M0	27	None/Unknown	No/Unknown	Dead	Breast	Alive or dead of other cause	Dead (attributable to causes other than this cancer dx)	19	Complete dates are available and there are more than 0 days of survival	Breast
323786	Positive histology	Widowed	2nd of 2 or more primaries	Female	2008	79 years	White	In situ	C67.5-Bladder neck	8130	8130/3: Papillary transitional cell carcinoma	Blank(s)	Blank(s)	Blank(s)	Blank(s)	0a	Ta	N0	M0	Blank(s)	Blank(s)	Blank(s)	Blank(s)	27	None/Unknown	Yes	Alive	Alive	Alive or dead of other cause	Alive or dead due to cancer	126	Complete dates are available and there are more than 0 days of survival	Alive
324890	Positive histology	Married (including common law)	2nd of 2 or more primaries	Male	2003	76 years	White	Blank(s)	C67.9-Bladder, NOS	8120	8120/3: Transitional cell carcinoma, NOS	18	Tis	N0	M0	Blank(s)	Blank(s)	Blank(s)	Blank(s)	Blank(s)	Blank(s)	Blank(s)	Blank(s)	27	None/Unknown	No/Unknown	Dead	Prostate	Alive or dead of other cause	Dead (attributable to causes other than this cancer dx)	128	Complete dates are available and there are more than 0 days of survival	Prostate
326108	Positive histology	Widowed	2nd of 2 or more primaries	Male	2002	88 years	White	Blank(s)	C67.8-Overlapping lesion of bladder	8130	8130/3: Papillary transitional cell carcinoma	18	Ta	N0	M0	Blank(s)	Blank(s)	Blank(s)	Blank(s)	Blank(s)	Blank(s)	Blank(s)	Blank(s)	27	None/Unknown	No/Unknown	Dead	Lung and Bronchus	Alive or dead of other cause	Dead (attributable to causes other than this cancer dx)	3	Complete dates are available and there are more than 0 days of survival	Lung and Bronchus
326143	Positive histology	Widowed	2nd of 2 or more primaries	Male	2001	70 years	White	Blank(s)	C67.8-Overlapping lesion of bladder	8130	8130/3: Papillary transitional cell carcinoma	18	T1	N0	M0	Blank(s)	Blank(s)	Blank(s)	Blank(s)	Blank(s)	Blank(s)	Blank(s)	Blank(s)	60	None/Unknown	No/Unknown	Dead	Diseases of Heart	Alive or dead of other cause	Dead (attributable to causes other than this cancer dx)	104	Complete dates are available and there are more than 0 days of survival	Diseases of Heart
326346	Positive histology	Divorced	2nd of 2 or more primaries	Female	2006	67 years	Other (American Indian/AK Native, Asian/Pacific Islander)	In situ	C67.2-Lateral wall of bladder	8130	8130/3: Papillary transitional cell carcinoma	Blank(s)	Blank(s)	Blank(s)	Blank(s)	0a	Ta	N0	M0	Blank(s)	Blank(s)	Blank(s)	Blank(s)	27	None/Unknown	No/Unknown	Alive	Alive	Alive or dead of other cause	Alive or dead due to cancer	148	Complete dates are available and there are more than 0 days of survival	Alive
327187	Positive histology	Married (including common law)	2nd of 2 or more primaries	Male	2008	76 years	White	Unknown/unstaged	C67.9-Bladder, NOS	8130	8130/3: Papillary transitional cell carcinoma	Blank(s)	Blank(s)	Blank(s)	Blank(s)	UNK Stage	TX	N0	M0	Blank(s)	Blank(s)	Blank(s)	Blank(s)	27	None/Unknown	No/Unknown	Alive	Alive	Alive or dead of other cause	Alive or dead due to cancer	130	Complete dates are available and there are more than 0 days of survival	Alive
327990	Positive histology	Married (including common law)	3rd of 3 or more primaries	Male	2009	82 years	White	In situ	C67.4-Posterior wall of bladder	8130	8130/3: Papillary transitional cell carcinoma	Blank(s)	Blank(s)	Blank(s)	Blank(s)	0a	Ta	N0	M0	Blank(s)	Blank(s)	Blank(s)	Blank(s)	27	None/Unknown	No/Unknown	Dead	Pancreas	Alive or dead of other cause	Dead (attributable to causes other than this cancer dx)	60	Complete dates are available and there are more than 0 days of survival	Pancreas
329206	Positive histology	Married (including common law)	3rd of 3 or more primaries	Female	2004	77 years	White	Localized	C67.2-Lateral wall of bladder	8130	8130/3: Papillary transitional cell carcinoma	Blank(s)	Blank(s)	Blank(s)	Blank(s)	I	T1	N0	M0	Blank(s)	Blank(s)	Blank(s)	Blank(s)	27	None/Unknown	No/Unknown	Dead	Breast	Alive or dead of other cause	Dead (attributable to causes other than this cancer dx)	74	Complete dates are available and there are more than 0 days of survival	Breast
329216	Positive histology	Divorced	2nd of 2 or more primaries	Female	2000	68 years	White	Blank(s)	C67.9-Bladder, NOS	8130	8130/3: Papillary transitional cell carcinoma	18	Ta	N0	M0	Blank(s)	Blank(s)	Blank(s)	Blank(s)	Blank(s)	Blank(s)	Blank(s)	Blank(s)	27	None/Unknown	No/Unknown	Dead	Chronic Obstructive Pulmonary Disease and Allied Cond	Alive or dead of other cause	Dead (attributable to causes other than this cancer dx)	176	Complete dates are available and there are more than 0 days of survival	Chronic Obstructive Pulmonary Disease and Allied Cond
329586	Positive histology	Married (including common law)	2nd of 2 or more primaries	Female	2005	86 years	White	In situ	C67.9-Bladder, NOS	8130	8130/3: Papillary transitional cell carcinoma	Blank(s)	Blank(s)	Blank(s)	Blank(s)	0a	Ta	N0	M0	Blank(s)	Blank(s)	Blank(s)	Blank(s)	27	None/Unknown	No/Unknown	Alive	Alive	Alive or dead of other cause	Alive or dead due to cancer	160	Complete dates are available and there are more than 0 days of survival	Alive
329589	Positive histology	Married (including common law)	2nd of 2 or more primaries	Male	2003	81 years	White	Blank(s)	C67.9-Bladder, NOS	8130	8130/3: Papillary transitional cell carcinoma	18	T1	N0	M0	Blank(s)	Blank(s)	Blank(s)	Blank(s)	Blank(s)	Blank(s)	Blank(s)	Blank(s)	27	None/Unknown	No/Unknown	Dead	Other Cause of Death	Alive or dead of other cause	Dead (attributable to causes other than this cancer dx)	27	Complete dates are available and there are more than 0 days of survival	Other Cause of Death
330180	Positive histology	Married (including common law)	2nd of 2 or more primaries	Male	2000	83 years	White	Blank(s)	C67.8-Overlapping lesion of bladder	8130	8130/3: Papillary transitional cell carcinoma	18	Ta	N0	M0	Blank(s)	Blank(s)	Blank(s)	Blank(s)	Blank(s)	Blank(s)	Blank(s)	Blank(s)	27	None/Unknown	Yes	Dead	Cerebrovascular Diseases	Alive or dead of other cause	Dead (attributable to causes other than this cancer dx)	7	Complete dates are available and there are more than 0 days of survival	Cerebrovascular Diseases
330276	Positive histology	Married (including common law)	3rd of 3 or more primaries	Male	2001	90 years	White	Blank(s)	C67.9-Bladder, NOS	8130	8130/3: Papillary transitional cell carcinoma	18	T1	N0	M0	Blank(s)	Blank(s)	Blank(s)	Blank(s)	Blank(s)	Blank(s)	Blank(s)	Blank(s)	27	None/Unknown	No/Unknown	Dead	Urinary Bladder	Dead (attributable to this cancer dx)	Alive or dead due to cancer	34	Complete dates are available and there are more than 0 days of survival	Urinary Bladder
330347	Positive histology	Widowed	2nd of 2 or more primaries	Female	2010	79 years	White	In situ	C67.9-Bladder, NOS	8130	8130/3: Papillary transitional cell carcinoma	Blank(s)	Blank(s)	Blank(s)	Blank(s)	0a	Ta	N0	M0	0a	Ta	N0	M0	27	None/Unknown	No/Unknown	Dead	Urinary Bladder	Dead (attributable to this cancer dx)	Alive or dead due to cancer	78	Complete dates are available and there are more than 0 days of survival	Urinary Bladder
330398	Positive histology	Widowed	2nd of 2 or more primaries	Female	2010	86 years	White	In situ	C67.8-Overlapping lesion of bladder	8130	8130/3: Papillary transitional cell carcinoma	Blank(s)	Blank(s)	Blank(s)	Blank(s)	0a	Ta	N0	M0	0a	Ta	N0	M0	27	None/Unknown	No/Unknown	Dead	Alzheimers (ICD-9 and 10 only)	Alive or dead of other cause	Dead (attributable to causes other than this cancer dx)	56	Complete dates are available and there are more than 0 days of survival	Alzheimers (ICD-9 and 10 only)
330523	Positive histology	Married (including common law)	2nd of 2 or more primaries	Female	2016	79 years	White	In situ	C67.9-Bladder, NOS	8130	8130/3: Papillary transitional cell carcinoma	Blank(s)	Blank(s)	Blank(s)	Blank(s)	Blank(s)	Blank(s)	Blank(s)	Blank(s)	Blank(s)	Blank(s)	Blank(s)	Blank(s)	27	None/Unknown	No/Unknown	Alive	Alive	Alive or dead of other cause	Alive or dead due to cancer	25	Complete dates are available and there are more than 0 days of survival	Alive
330660	Positive histology	Single (never married)	2nd of 2 or more primaries	Female	2004	75 years	White	Localized	C67.9-Bladder, NOS	8120	8120/3: Transitional cell carcinoma, NOS	Blank(s)	Blank(s)	Blank(s)	Blank(s)	II	T2NOS	N0	M0	Blank(s)	Blank(s)	Blank(s)	Blank(s)	71	None/Unknown	No/Unknown	Dead	Urinary Bladder	Dead (attributable to this cancer dx)	Alive or dead due to cancer	61	Complete dates are available and there are more than 0 days of survival	Urinary Bladder
331362	Positive histology	Married (including common law)	2nd of 2 or more primaries	Male	2004	68 years	White	In situ	C67.9-Bladder, NOS	8130	8130/3: Papillary transitional cell carcinoma	Blank(s)	Blank(s)	Blank(s)	Blank(s)	0a	Ta	N0	M0	Blank(s)	Blank(s)	Blank(s)	Blank(s)	27	None/Unknown	No/Unknown	Alive	Alive	Alive or dead of other cause	Alive or dead due to cancer	172	Complete dates are available and there are more than 0 days of survival	Alive
332235	Positive histology	Widowed	3rd of 3 or more primaries	Female	2005	92 years	White	In situ	C67.9-Bladder, NOS	8130	8130/3: Papillary transitional cell carcinoma	Blank(s)	Blank(s)	Blank(s)	Blank(s)	0a	Ta	N0	M0	Blank(s)	Blank(s)	Blank(s)	Blank(s)	27	None/Unknown	No/Unknown	Dead	Urinary Bladder	Dead (attributable to this cancer dx)	Alive or dead due to cancer	19	Complete dates are available and there are more than 0 days of survival	Urinary Bladder
333561	Positive histology	Widowed	2nd of 2 or more primaries	Female	2006	74 years	White	Localized	C67.9-Bladder, NOS	8120	8120/3: Transitional cell carcinoma, NOS	Blank(s)	Blank(s)	Blank(s)	Blank(s)	II	T2NOS	N0	M0	Blank(s)	Blank(s)	Blank(s)	Blank(s)	71	None/Unknown	No/Unknown	Alive	Alive	Alive or dead of other cause	Alive or dead due to cancer	116	Complete dates are available and there are more than 0 days of survival	Alive
336556	Positive histology	Divorced	2nd of 2 or more primaries	Female	2004	80 years	Black	Localized	C67.5-Bladder neck	8130	8130/3: Papillary transitional cell carcinoma	Blank(s)	Blank(s)	Blank(s)	Blank(s)	UNK Stage	T1	NX	MX	Blank(s)	Blank(s)	Blank(s)	Blank(s)	27	None/Unknown	No/Unknown	Dead	Diabetes Mellitus	Alive or dead of other cause	Dead (attributable to causes other than this cancer dx)	43	Incomplete dates are available and there cannot be zero days of follow-up	Diabetes Mellitus
336631	Positive histology	Married (including common law)	2nd of 2 or more primaries	Female	2008	61 years	White	In situ	C67.9-Bladder, NOS	8130	8130/3: Papillary transitional cell carcinoma	Blank(s)	Blank(s)	Blank(s)	Blank(s)	0a	Ta	N0	M0	Blank(s)	Blank(s)	Blank(s)	Blank(s)	27	None/Unknown	No/Unknown	Alive	Alive	Alive or dead of other cause	Alive or dead due to cancer	124	Complete dates are available and there are more than 0 days of survival	Alive
338715	Positive histology	Widowed	2nd of 2 or more primaries	Female	2010	85 years	White	In situ	C67.9-Bladder, NOS	8130	8130/3: Papillary transitional cell carcinoma	Blank(s)	Blank(s)	Blank(s)	Blank(s)	0a	Ta	N0	M0	0a	Ta	N0	M0	27	None/Unknown	No/Unknown	Alive	Alive	Alive or dead of other cause	Alive or dead due to cancer	90	Complete dates are available and there are more than 0 days of survival	Alive
340194	Positive histology	Married (including common law)	3rd of 3 or more primaries	Female	2003	70 years	White	Blank(s)	C67.3-Anterior wall of bladder	8130	8130/3: Papillary transitional cell carcinoma	18	T1	N0	M0	Blank(s)	Blank(s)	Blank(s)	Blank(s)	Blank(s)	Blank(s)	Blank(s)	Blank(s)	27	None/Unknown	No/Unknown	Alive	Alive	Alive or dead of other cause	Alive or dead due to cancer	185	Complete dates are available and there are more than 0 days of survival	Alive
340586	Positive histology	Married (including common law)	2nd of 2 or more primaries	Male	2006	77 years	White	In situ	C67.0-Trigone of bladder	8130	8130/3: Papillary transitional cell carcinoma	Blank(s)	Blank(s)	Blank(s)	Blank(s)	0a	Ta	N0	M0	Blank(s)	Blank(s)	Blank(s)	Blank(s)	27	None/Unknown	No/Unknown	Dead	Urinary Bladder	Dead (attributable to this cancer dx)	Alive or dead due to cancer	83	Complete dates are available and there are more than 0 days of survival	Urinary Bladder
340918	Positive histology	Married (including common law)	2nd of 2 or more primaries	Female	2012	76 years	White	In situ	C67.2-Lateral wall of bladder	8130	8130/3: Papillary transitional cell carcinoma	Blank(s)	Blank(s)	Blank(s)	Blank(s)	0a	Ta	N0	M0	0a	Ta	N0	M0	27	None/Unknown	No/Unknown	Dead	Breast	Alive or dead of other cause	Dead (attributable to causes other than this cancer dx)	72	Complete dates are available and there are more than 0 days of survival	Breast
340995	Positive histology	Divorced	2nd of 2 or more primaries	Female	2000	73 years	White	Blank(s)	C67.9-Bladder, NOS	8130	8130/3: Papillary transitional cell carcinoma	18	Ta	N0	M0	Blank(s)	Blank(s)	Blank(s)	Blank(s)	Blank(s)	Blank(s)	Blank(s)	Blank(s)	27	None/Unknown	No/Unknown	Dead	Diseases of Heart	Alive or dead of other cause	Dead (attributable to causes other than this cancer dx)	191	Complete dates are available and there are more than 0 days of survival	Diseases of Heart
341290	Positive histology	Widowed	2nd of 2 or more primaries	Female	2003	83 years	White	Blank(s)	C67.4-Posterior wall of bladder	8130	8130/3: Papillary transitional cell carcinoma	18	Ta	N0	M0	Blank(s)	Blank(s)	Blank(s)	Blank(s)	Blank(s)	Blank(s)	Blank(s)	Blank(s)	22	None/Unknown	Yes	Dead	Other Infectious and Parasitic Diseases including HIV	Alive or dead of other cause	Dead (attributable to causes other than this cancer dx)	99	Complete dates are available and there are more than 0 days of survival	Other Infectious and Parasitic Diseases including HIV
341437	Positive histology	Married (including common law)	2nd of 2 or more primaries	Male	2008	80 years	White	Localized	C67.9-Bladder, NOS	8120	8120/3: Transitional cell carcinoma, NOS	Blank(s)	Blank(s)	Blank(s)	Blank(s)	I	T1	N0	M0	Blank(s)	Blank(s)	Blank(s)	Blank(s)	30	None/Unknown	No/Unknown	Alive	Alive	Alive or dead of other cause	Alive or dead due to cancer	127	Complete dates are available and there are more than 0 days of survival	Alive
343306	Positive histology	Married (including common law)	2nd of 2 or more primaries	Male	2002	76 years	White	Blank(s)	C67.9-Bladder, NOS	8120	8120/3: Transitional cell carcinoma, NOS	20	T2	N0	M0	Blank(s)	Blank(s)	Blank(s)	Blank(s)	Blank(s)	Blank(s)	Blank(s)	Blank(s)	60	None/Unknown	No/Unknown	Dead	Urinary Bladder	Dead (attributable to this cancer dx)	Alive or dead due to cancer	10	Complete dates are available and there are more than 0 days of survival	Urinary Bladder
343616	Positive histology	Unknown	2nd of 2 or more primaries	Female	2016	86 years	White	In situ	C67.2-Lateral wall of bladder	8130	8130/3: Papillary transitional cell carcinoma	Blank(s)	Blank(s)	Blank(s)	Blank(s)	Blank(s)	Blank(s)	Blank(s)	Blank(s)	Blank(s)	Blank(s)	Blank(s)	Blank(s)	27	None/Unknown	No/Unknown	Alive	Alive	Alive or dead of other cause	Alive or dead due to cancer	25	Complete dates are available and there are more than 0 days of survival	Alive
343625	Positive histology	Widowed	2nd of 2 or more primaries	Female	2008	79 years	White	In situ	C67.2-Lateral wall of bladder	8130	8130/3: Papillary transitional cell carcinoma	Blank(s)	Blank(s)	Blank(s)	Blank(s)	0a	Ta	N0	M0	Blank(s)	Blank(s)	Blank(s)	Blank(s)	27	None/Unknown	No/Unknown	Alive	Alive	Alive or dead of other cause	Alive or dead due to cancer	121	Complete dates are available and there are more than 0 days of survival	Alive
343967	Positive histology	Married (including common law)	3rd of 3 or more primaries	Female	2017	83 years	White	In situ	C67.9-Bladder, NOS	8130	8130/3: Papillary transitional cell carcinoma	Blank(s)	Blank(s)	Blank(s)	Blank(s)	Blank(s)	Blank(s)	Blank(s)	Blank(s)	Blank(s)	Blank(s)	Blank(s)	Blank(s)	27	None/Unknown	No/Unknown	Alive	Alive	Alive or dead of other cause	Alive or dead due to cancer	15	Complete dates are available and there are more than 0 days of survival	Alive
344454	Positive histology	Widowed	3rd of 3 or more primaries	Male	2007	91 years	White	Distant	C67.3-Anterior wall of bladder	8070	8070/3: Squamous cell carcinoma, NOS	Blank(s)	Blank(s)	Blank(s)	Blank(s)	IV	T4b	N0	M0	Blank(s)	Blank(s)	Blank(s)	Blank(s)	27	Beam radiation	No/Unknown	Dead	Urinary Bladder	Dead (attributable to this cancer dx)	Alive or dead due to cancer	7	Complete dates are available and there are more than 0 days of survival	Urinary Bladder
345081	Positive histology	Single (never married)	3rd of 3 or more primaries	Male	2005	71 years	White	In situ	C67.2-Lateral wall of bladder	8130	8130/3: Papillary transitional cell carcinoma	Blank(s)	Blank(s)	Blank(s)	Blank(s)	0a	Ta	N0	M0	Blank(s)	Blank(s)	Blank(s)	Blank(s)	27	None/Unknown	No/Unknown	Alive	Alive	Alive or dead of other cause	Alive or dead due to cancer	160	Complete dates are available and there are more than 0 days of survival	Alive
345454	Positive histology	Married (including common law)	3rd of 3 or more primaries	Male	2010	94 years	White	Localized	C67.4-Posterior wall of bladder	8130	8130/3: Papillary transitional cell carcinoma	Blank(s)	Blank(s)	Blank(s)	Blank(s)	I	T1	N0	M0	I	T1	N0	M0	27	None/Unknown	No/Unknown	Dead	Pneumonia and Influenza	Alive or dead of other cause	Dead (attributable to causes other than this cancer dx)	30	Complete dates are available and there are more than 0 days of survival	Pneumonia and Influenza
346953	Positive histology	Married (including common law)	2nd of 2 or more primaries	Female	2016	91 years	White	Regional	C67.9-Bladder, NOS	8120	8120/3: Transitional cell carcinoma, NOS	Blank(s)	Blank(s)	Blank(s)	Blank(s)	Blank(s)	Blank(s)	Blank(s)	Blank(s)	Blank(s)	Blank(s)	Blank(s)	Blank(s)	27	Beam radiation	No/Unknown	Dead	Urinary Bladder	Dead (attributable to this cancer dx)	Alive or dead due to cancer	2	Complete dates are available and there are more than 0 days of survival	Urinary Bladder
347080	Positive histology	Married (including common law)	4th of 4 or more primaries	Female	2003	56 years	Other (American Indian/AK Native, Asian/Pacific Islander)	Blank(s)	C67.3-Anterior wall of bladder	8120	8120/3: Transitional cell carcinoma, NOS	20	T2	N0	M0	Blank(s)	Blank(s)	Blank(s)	Blank(s)	Blank(s)	Blank(s)	Blank(s)	Blank(s)	30	None/Unknown	Yes	Dead	Stomach	Alive or dead of other cause	Dead (attributable to causes other than this cancer dx)	19	Complete dates are available and there are more than 0 days of survival	Stomach
347139	Positive histology	Married (including common law)	2nd of 2 or more primaries	Male	2013	64 years	White	Localized	C67.9-Bladder, NOS	8130	8130/3: Papillary transitional cell carcinoma	Blank(s)	Blank(s)	Blank(s)	Blank(s)	II	T2NOS	N0	M0	II	T2NOS	N0	M0	27	None/Unknown	Yes	Dead	Other Cause of Death	Alive or dead of other cause	Dead (attributable to causes other than this cancer dx)	50	Complete dates are available and there are more than 0 days of survival	Other Cause of Death
347325	Positive histology	Widowed	2nd of 2 or more primaries	Female	2005	88 years	White	Localized	C67.1-Dome of bladder	8120	8120/3: Transitional cell carcinoma, NOS	Blank(s)	Blank(s)	Blank(s)	Blank(s)	I	T1	N0	M0	Blank(s)	Blank(s)	Blank(s)	Blank(s)	27	None/Unknown	No/Unknown	Dead	Accidents and Adverse Effects	Alive or dead of other cause	Dead (attributable to causes other than this cancer dx)	34	Complete dates are available and there are more than 0 days of survival	Accidents and Adverse Effects
347834	Positive histology	Married (including common law)	2nd of 2 or more primaries	Female	2004	95 years	White	Localized	C67.5-Bladder neck	8120	8120/3: Transitional cell carcinoma, NOS	Blank(s)	Blank(s)	Blank(s)	Blank(s)	II	T2a	N0	M0	Blank(s)	Blank(s)	Blank(s)	Blank(s)	27	None/Unknown	No/Unknown	Dead	Other Cause of Death	Dead (attributable to this cancer dx)	Alive or dead due to cancer	6	Complete dates are available and there are more than 0 days of survival	Other Cause of Death
348636	Positive histology	Single (never married)	4th of 4 or more primaries	Male	2003	83 years	White	Blank(s)	C67.9-Bladder, NOS	8130	8130/3: Papillary transitional cell carcinoma	18	T1	N0	M0	Blank(s)	Blank(s)	Blank(s)	Blank(s)	Blank(s)	Blank(s)	Blank(s)	Blank(s)	0	None/Unknown	No/Unknown	Dead	Diseases of Heart	Alive or dead of other cause	Dead (attributable to causes other than this cancer dx)	122	Complete dates are available and there are more than 0 days of survival	Diseases of Heart
348975	Positive histology	Widowed	3rd of 3 or more primaries	Female	2011	91 years	White	Localized	C67.5-Bladder neck	8130	8130/3: Papillary transitional cell carcinoma	Blank(s)	Blank(s)	Blank(s)	Blank(s)	I	T1	N0	M0	I	T1	N0	M0	27	None/Unknown	No/Unknown	Dead	Urinary Bladder	Dead (attributable to this cancer dx)	Alive or dead due to cancer	7	Complete dates are available and there are more than 0 days of survival	Urinary Bladder
349660	Positive histology	Divorced	4th of 4 or more primaries	Female	2011	75 years	White	Localized	C67.8-Overlapping lesion of bladder	8120	8120/3: Transitional cell carcinoma, NOS	Blank(s)	Blank(s)	Blank(s)	Blank(s)	II	T2NOS	N0	M0	II	T2NOS	N0	M0	27	None/Unknown	No/Unknown	Dead	Lung and Bronchus	Alive or dead of other cause	Dead (attributable to causes other than this cancer dx)	23	Complete dates are available and there are more than 0 days of survival	Lung and Bronchus
349884	Positive histology	Married (including common law)	2nd of 2 or more primaries	Male	2011	66 years	White	In situ	C67.6-Ureteric orifice	8130	8130/3: Papillary transitional cell carcinoma	Blank(s)	Blank(s)	Blank(s)	Blank(s)	0a	Ta	N0	M0	0a	Ta	N0	M0	27	None/Unknown	Yes	Alive	Alive	Alive or dead of other cause	Alive or dead due to cancer	91	Incomplete dates are available and there cannot be zero days of follow-up	Alive
350290	Positive histology	Married (including common law)	3rd of 3 or more primaries	Male	2004	78 years	White	In situ	C67.9-Bladder, NOS	8130	8130/3: Papillary transitional cell carcinoma	Blank(s)	Blank(s)	Blank(s)	Blank(s)	0a	Ta	N0	M0	Blank(s)	Blank(s)	Blank(s)	Blank(s)	27	None/Unknown	No/Unknown	Dead	Prostate	Alive or dead of other cause	Dead (attributable to causes other than this cancer dx)	118	Complete dates are available and there are more than 0 days of survival	Prostate
350351	Positive histology	Married (including common law)	3rd of 3 or more primaries	Female	2011	78 years	White	Localized	C67.9-Bladder, NOS	8120	8120/3: Transitional cell carcinoma, NOS	Blank(s)	Blank(s)	Blank(s)	Blank(s)	I	T1	N0	M0	I	T1	N0	M0	27	None/Unknown	Yes	Dead	Other Cause of Death	Alive or dead of other cause	Dead (attributable to causes other than this cancer dx)	73	Complete dates are available and there are more than 0 days of survival	Other Cause of Death
350463	Positive histology	Single (never married)	2nd of 2 or more primaries	Male	2007	91 years	White	In situ	C67.9-Bladder, NOS	8130	8130/3: Papillary transitional cell carcinoma	Blank(s)	Blank(s)	Blank(s)	Blank(s)	0a	Ta	N0	M0	Blank(s)	Blank(s)	Blank(s)	Blank(s)	27	None/Unknown	No/Unknown	Dead	Symptoms, Signs and Ill-Defined Conditions	Alive or dead of other cause	Dead (attributable to causes other than this cancer dx)	115	Complete dates are available and there are more than 0 days of survival	Symptoms, Signs and Ill-Defined Conditions
351381	Positive histology	Widowed	3rd of 3 or more primaries	Male	2000	98 years	White	Blank(s)	C67.6-Ureteric orifice	8130	8130/3: Papillary transitional cell carcinoma	18	Ta	N0	M0	Blank(s)	Blank(s)	Blank(s)	Blank(s)	Blank(s)	Blank(s)	Blank(s)	Blank(s)	0	None/Unknown	No/Unknown	Dead	Other Diseases of Arteries, Arterioles, Capillaries	Alive or dead of other cause	Dead (attributable to causes other than this cancer dx)	11	Complete dates are available and there are more than 0 days of survival	Other Diseases of Arteries, Arterioles, Capillaries
351538	Positive histology	Widowed	2nd of 2 or more primaries	Female	2010	95 years	White	Localized	C67.0-Trigone of bladder	8130	8130/3: Papillary transitional cell carcinoma	Blank(s)	Blank(s)	Blank(s)	Blank(s)	II	T2b	N0	M0	II	T2b	N0	M0	27	None/Unknown	No/Unknown	Dead	Urinary Bladder	Dead (attributable to this cancer dx)	Alive or dead due to cancer	17	Complete dates are available and there are more than 0 days of survival	Urinary Bladder
351958	Positive histology	Married (including common law)	2nd of 2 or more primaries	Male	2014	69 years	White	In situ	C67.8-Overlapping lesion of bladder	8120	8120/3: Transitional cell carcinoma, NOS	Blank(s)	Blank(s)	Blank(s)	Blank(s)	0a	Ta	N0	M0	0a	Ta	N0	M0	27	None/Unknown	No/Unknown	Alive	Alive	Alive or dead of other cause	Alive or dead due to cancer	56	Complete dates are available and there are more than 0 days of survival	Alive
351991	Positive histology	Married (including common law)	2nd of 2 or more primaries	Male	2012	85 years	White	In situ	C67.9-Bladder, NOS	8130	8130/3: Papillary transitional cell carcinoma	Blank(s)	Blank(s)	Blank(s)	Blank(s)	0a	Ta	N0	M0	0a	Ta	N0	M0	27	None/Unknown	No/Unknown	Alive	Alive	Alive or dead of other cause	Alive or dead due to cancer	81	Complete dates are available and there are more than 0 days of survival	Alive
352187	Positive histology	Married (including common law)	3rd of 3 or more primaries	Male	2004	65 years	White	Regional	C67.8-Overlapping lesion of bladder	8120	8120/3: Transitional cell carcinoma, NOS	Blank(s)	Blank(s)	Blank(s)	Blank(s)	III	T4a	N0	M0	Blank(s)	Blank(s)	Blank(s)	Blank(s)	60	None/Unknown	Yes	Dead	Urinary Bladder	Dead (attributable to this cancer dx)	Alive or dead due to cancer	24	Complete dates are available and there are more than 0 days of survival	Urinary Bladder
352218	Positive histology	Married (including common law)	2nd of 2 or more primaries	Male	2000	82 years	Other (American Indian/AK Native, Asian/Pacific Islander)	Blank(s)	C67.8-Overlapping lesion of bladder	8130	8130/3: Papillary transitional cell carcinoma	40	TX	NX	M1	Blank(s)	Blank(s)	Blank(s)	Blank(s)	Blank(s)	Blank(s)	Blank(s)	Blank(s)	60	None/Unknown	No/Unknown	Dead	Urinary Bladder	Dead (attributable to this cancer dx)	Alive or dead due to cancer	2	Complete dates are available and there are more than 0 days of survival	Urinary Bladder
352218	Positive histology	Married (including common law)	3rd of 3 or more primaries	Male	2000	82 years	Other (American Indian/AK Native, Asian/Pacific Islander)	Blank(s)	C67.8-Overlapping lesion of bladder	8490	8490/3: Signet ring cell carcinoma	18	T1	NX	M0	Blank(s)	Blank(s)	Blank(s)	Blank(s)	Blank(s)	Blank(s)	Blank(s)	Blank(s)	27	None/Unknown	No/Unknown	Dead	Urinary Bladder	Dead (attributable to this cancer dx)	Alive or dead due to cancer	2	Complete dates are available and there are more than 0 days of survival	Urinary Bladder
352533	Positive histology	Married (including common law)	3rd of 3 or more primaries	Male	2011	81 years	White	Localized	C67.2-Lateral wall of bladder	8120	8120/3: Transitional cell carcinoma, NOS	Blank(s)	Blank(s)	Blank(s)	Blank(s)	I	T1	N0	M0	I	T1	N0	M0	0	None/Unknown	Yes	Dead	Lung and Bronchus	Alive or dead of other cause	Dead (attributable to causes other than this cancer dx)	76	Complete dates are available and there are more than 0 days of survival	Lung and Bronchus
353326	Positive histology	Married (including common law)	2nd of 2 or more primaries	Male	2012	81 years	White	Localized	C67.9-Bladder, NOS	8120	8120/3: Transitional cell carcinoma, NOS	Blank(s)	Blank(s)	Blank(s)	Blank(s)	I	T1	N0	M0	I	T1	N0	M0	27	None/Unknown	No/Unknown	Dead	Urinary Bladder	Dead (attributable to this cancer dx)	Alive or dead due to cancer	4	Complete dates are available and there are more than 0 days of survival	Urinary Bladder
353670	Positive histology	Single (never married)	2nd of 2 or more primaries	Female	2011	76 years	White	In situ	C67.0-Trigone of bladder	8130	8130/3: Papillary transitional cell carcinoma	Blank(s)	Blank(s)	Blank(s)	Blank(s)	0a	Ta	N0	M0	0a	Ta	N0	M0	27	None/Unknown	No/Unknown	Dead	Gallbladder	Alive or dead of other cause	Dead (attributable to causes other than this cancer dx)	84	Complete dates are available and there are more than 0 days of survival	Gallbladder
353829	Positive histology	Widowed	2nd of 2 or more primaries	Female	2008	84 years	White	Regional	C67.9-Bladder, NOS	8120	8120/3: Transitional cell carcinoma, NOS	Blank(s)	Blank(s)	Blank(s)	Blank(s)	III	T3a	N0	M0	Blank(s)	Blank(s)	Blank(s)	Blank(s)	71	None/Unknown	No/Unknown	Dead	Other Cause of Death	Alive or dead of other cause	Dead (attributable to causes other than this cancer dx)	104	Complete dates are available and there are more than 0 days of survival	Other Cause of Death
354751	Positive histology	Married (including common law)	2nd of 2 or more primaries	Male	2009	83 years	White	In situ	C67.2-Lateral wall of bladder	8130	8130/3: Papillary transitional cell carcinoma	Blank(s)	Blank(s)	Blank(s)	Blank(s)	0a	Ta	N0	M0	Blank(s)	Blank(s)	Blank(s)	Blank(s)	27	None/Unknown	No/Unknown	Dead	Alzheimers (ICD-9 and 10 only)	Alive or dead of other cause	Dead (attributable to causes other than this cancer dx)	103	Complete dates are available and there are more than 0 days of survival	Alzheimers (ICD-9 and 10 only)
355410	Positive histology	Married (including common law)	2nd of 2 or more primaries	Male	2010	93 years	White	In situ	C67.4-Posterior wall of bladder	8120	8120/3: Transitional cell carcinoma, NOS	Blank(s)	Blank(s)	Blank(s)	Blank(s)	0is	Tis	N0	M0	0is	Tis	N0	M0	27	None/Unknown	No/Unknown	Dead	Colon excluding Rectum	Alive or dead of other cause	Dead (attributable to causes other than this cancer dx)	21	Complete dates are available and there are more than 0 days of survival	Colon excluding Rectum
355569	Positive histology	Married (including common law)	3rd of 3 or more primaries	Male	2002	82 years	White	Blank(s)	C67.9-Bladder, NOS	8050	8050/3: Papillary carcinoma, NOS	18	Ta	N0	M0	Blank(s)	Blank(s)	Blank(s)	Blank(s)	Blank(s)	Blank(s)	Blank(s)	Blank(s)	27	None/Unknown	No/Unknown	Dead	Diseases of Heart	Alive or dead of other cause	Dead (attributable to causes other than this cancer dx)	152	Complete dates are available and there are more than 0 days of survival	Diseases of Heart
355786	Positive histology	Divorced	2nd of 2 or more primaries	Male	2005	92 years	White	In situ	C67.0-Trigone of bladder	8130	8130/3: Papillary transitional cell carcinoma	Blank(s)	Blank(s)	Blank(s)	Blank(s)	0a	Ta	N0	M0	Blank(s)	Blank(s)	Blank(s)	Blank(s)	27	None/Unknown	No/Unknown	Dead	Other Infectious and Parasitic Diseases including HIV	Alive or dead of other cause	Dead (attributable to causes other than this cancer dx)	84	Complete dates are available and there are more than 0 days of survival	Other Infectious and Parasitic Diseases including HIV
356053	Positive histology	Married (including common law)	2nd of 2 or more primaries	Male	2015	84 years	White	In situ	C67.2-Lateral wall of bladder	8130	8130/3: Papillary transitional cell carcinoma	Blank(s)	Blank(s)	Blank(s)	Blank(s)	0a	Ta	N0	M0	0a	Ta	N0	M0	27	None/Unknown	No/Unknown	Dead	State DC not available or state DC available but no COD	Dead (missing/unknown COD)	Dead (missing/unknown COD)	15	Complete dates are available and there are more than 0 days of survival	State DC not available or state DC available but no COD
356105	Positive histology	Single (never married)	2nd of 2 or more primaries	Female	2000	56 years	Black	Blank(s)	C67.9-Bladder, NOS	8120	8120/3: Transitional cell carcinoma, NOS	30	T3b	N0	M0	Blank(s)	Blank(s)	Blank(s)	Blank(s)	Blank(s)	Blank(s)	Blank(s)	Blank(s)	71	None/Unknown	No/Unknown	Dead	Urinary Bladder	Dead (attributable to this cancer dx)	Alive or dead due to cancer	26	Complete dates are available and there are more than 0 days of survival	Urinary Bladder
356460	Positive histology	Widowed	2nd of 2 or more primaries	Female	2010	82 years	White	Localized	C67.9-Bladder, NOS	8033	8033/3: Pseudosarcomatous carcinoma	Blank(s)	Blank(s)	Blank(s)	Blank(s)	I	T1	N0	M0	I	T1	N0	M0	27	Beam radiation	No/Unknown	Dead	Urinary Bladder	Dead (attributable to this cancer dx)	Alive or dead due to cancer	8	Complete dates are available and there are more than 0 days of survival	Urinary Bladder
357394	Positive histology	Married (including common law)	2nd of 2 or more primaries	Male	2001	86 years	White	Blank(s)	C67.2-Lateral wall of bladder	8120	8120/3: Transitional cell carcinoma, NOS	18	Tis	N0	M0	Blank(s)	Blank(s)	Blank(s)	Blank(s)	Blank(s)	Blank(s)	Blank(s)	Blank(s)	27	None/Unknown	No/Unknown	Dead	Other Cause of Death	Alive or dead of other cause	Dead (attributable to causes other than this cancer dx)	69	Complete dates are available and there are more than 0 days of survival	Other Cause of Death
360252	Positive histology	Divorced	2nd of 2 or more primaries	Female	2012	72 years	White	Regional	C67.8-Overlapping lesion of bladder	8046	8046/3: Non-small cell carcinoma	Blank(s)	Blank(s)	Blank(s)	Blank(s)	IV	T4a	N2	M0	IV	T4a	N2	M0	61	None/Unknown	Yes	Dead	Other Urinary Organs	Dead (attributable to this cancer dx)	Alive or dead due to cancer	23	Complete dates are available and there are more than 0 days of survival	Other Urinary Organs
360650	Positive histology	Married (including common law)	2nd of 2 or more primaries	Female	2003	78 years	White	Blank(s)	C67.4-Posterior wall of bladder	8130	8130/3: Papillary transitional cell carcinoma	18	Ta	N0	M0	Blank(s)	Blank(s)	Blank(s)	Blank(s)	Blank(s)	Blank(s)	Blank(s)	Blank(s)	27	None/Unknown	No/Unknown	Dead	Miscellaneous Malignant Cancer	Dead (attributable to this cancer dx)	Alive or dead due to cancer	169	Complete dates are available and there are more than 0 days of survival	Miscellaneous Malignant Cancer
361095	Positive histology	Divorced	2nd of 2 or more primaries	Male	2002	89 years	Black	Blank(s)	C67.9-Bladder, NOS	8120	8120/3: Transitional cell carcinoma, NOS	40	TX	NX	M1	Blank(s)	Blank(s)	Blank(s)	Blank(s)	Blank(s)	Blank(s)	Blank(s)	Blank(s)	0	None/Unknown	No/Unknown	Dead	Urinary Bladder	Dead (attributable to this cancer dx)	Alive or dead due to cancer	1	Complete dates are available and there are more than 0 days of survival	Urinary Bladder
361115	Positive histology	Married (including common law)	2nd of 2 or more primaries	Male	2005	88 years	Black	Localized	C67.9-Bladder, NOS	8120	8120/3: Transitional cell carcinoma, NOS	Blank(s)	Blank(s)	Blank(s)	Blank(s)	II	T2b	N0	M0	Blank(s)	Blank(s)	Blank(s)	Blank(s)	30	None/Unknown	No/Unknown	Dead	Diseases of Heart	Alive or dead of other cause	Dead (attributable to causes other than this cancer dx)	14	Complete dates are available and there are more than 0 days of survival	Diseases of Heart
362936	Positive histology	Widowed	2nd of 2 or more primaries	Female	2001	82 years	White	Blank(s)	C67.9-Bladder, NOS	8130	8130/3: Papillary transitional cell carcinoma	18	Ta	N0	M0	Blank(s)	Blank(s)	Blank(s)	Blank(s)	Blank(s)	Blank(s)	Blank(s)	Blank(s)	27	None/Unknown	No/Unknown	Dead	Diseases of Heart	Alive or dead of other cause	Dead (attributable to causes other than this cancer dx)	33	Complete dates are available and there are more than 0 days of survival	Diseases of Heart
364506	Positive histology	Widowed	2nd of 2 or more primaries	Female	2016	84 years	White	Unknown/unstaged	C67.9-Bladder, NOS	8130	8130/3: Papillary transitional cell carcinoma	Blank(s)	Blank(s)	Blank(s)	Blank(s)	Blank(s)	Blank(s)	Blank(s)	Blank(s)	Blank(s)	Blank(s)	Blank(s)	Blank(s)	22	None/Unknown	No/Unknown	Alive	Alive	Alive or dead of other cause	Alive or dead due to cancer	24	Incomplete dates are available and there cannot be zero days of follow-up	Alive
365635	Positive histology	Unknown	2nd of 2 or more primaries	Female	2014	80 years	White	In situ	C67.1-Dome of bladder	8130	8130/3: Papillary transitional cell carcinoma	Blank(s)	Blank(s)	Blank(s)	Blank(s)	0a	Ta	N0	M0	0a	Ta	N0	M0	0	None/Unknown	No/Unknown	Alive	Alive	Alive or dead of other cause	Alive or dead due to cancer	56	Complete dates are available and there are more than 0 days of survival	Alive
366176	Positive histology	Married (including common law)	2nd of 2 or more primaries	Female	2003	82 years	White	Blank(s)	C67.9-Bladder, NOS	8130	8130/3: Papillary transitional cell carcinoma	18	Ta	N0	M0	Blank(s)	Blank(s)	Blank(s)	Blank(s)	Blank(s)	Blank(s)	Blank(s)	Blank(s)	27	None/Unknown	No/Unknown	Dead	Breast	Alive or dead of other cause	Dead (attributable to causes other than this cancer dx)	106	Complete dates are available and there are more than 0 days of survival	Breast
366424	Positive histology	Widowed	3rd of 3 or more primaries	Female	2010	76 years	White	In situ	C67.5-Bladder neck	8130	8130/3: Papillary transitional cell carcinoma	Blank(s)	Blank(s)	Blank(s)	Blank(s)	0a	Ta	N0	M0	0a	Ta	N0	M0	27	None/Unknown	No/Unknown	Alive	Alive	Alive or dead of other cause	Alive or dead due to cancer	98	Complete dates are available and there are more than 0 days of survival	Alive
366846	Positive histology	Married (including common law)	2nd of 2 or more primaries	Female	2012	68 years	White	Localized	C67.9-Bladder, NOS	8130	8130/3: Papillary transitional cell carcinoma	Blank(s)	Blank(s)	Blank(s)	Blank(s)	II	T2NOS	N0	M0	II	T2NOS	N0	M0	27	None/Unknown	Yes	Dead	Urinary Bladder	Dead (attributable to this cancer dx)	Alive or dead due to cancer	7	Complete dates are available and there are more than 0 days of survival	Urinary Bladder
368153	Positive histology	Married (including common law)	2nd of 2 or more primaries	Female	2002	64 years	White	Blank(s)	C67.6-Ureteric orifice	8130	8130/3: Papillary transitional cell carcinoma	18	T1	N0	M0	Blank(s)	Blank(s)	Blank(s)	Blank(s)	Blank(s)	Blank(s)	Blank(s)	Blank(s)	27	None/Unknown	No/Unknown	Dead	Breast	Alive or dead of other cause	Dead (attributable to causes other than this cancer dx)	34	Complete dates are available and there are more than 0 days of survival	Breast
369316	Positive histology	Married (including common law)	3rd of 3 or more primaries	Male	2012	69 years	White	Localized	C67.2-Lateral wall of bladder	8130	8130/3: Papillary transitional cell carcinoma	Blank(s)	Blank(s)	Blank(s)	Blank(s)	I	T1	N0	M0	I	T1	N0	M0	27	None/Unknown	Yes	Alive	Alive	Alive or dead of other cause	Alive or dead due to cancer	76	Complete dates are available and there are more than 0 days of survival	Alive
372683	Positive histology	Married (including common law)	2nd of 2 or more primaries	Male	2008	77 years	White	Distant	C67.9-Bladder, NOS	8120	8120/3: Transitional cell carcinoma, NOS	Blank(s)	Blank(s)	Blank(s)	Blank(s)	IV	T4a	NX	M1	Blank(s)	Blank(s)	Blank(s)	Blank(s)	90	None/Unknown	Yes	Dead	Urinary Bladder	Dead (attributable to this cancer dx)	Alive or dead due to cancer	3	Complete dates are available and there are more than 0 days of survival	Urinary Bladder
373584	Positive histology	Widowed	2nd of 2 or more primaries	Female	2008	88 years	White	Localized	C67.6-Ureteric orifice	8130	8130/3: Papillary transitional cell carcinoma	Blank(s)	Blank(s)	Blank(s)	Blank(s)	UNK Stage	T1	NX	MX	Blank(s)	Blank(s)	Blank(s)	Blank(s)	27	None/Unknown	No/Unknown	Dead	Other Cause of Death	Alive or dead of other cause	Dead (attributable to causes other than this cancer dx)	19	Complete dates are available and there are more than 0 days of survival	Other Cause of Death
377233	Positive histology	Widowed	3rd of 3 or more primaries	Female	2000	83 years	Other (American Indian/AK Native, Asian/Pacific Islander)	Blank(s)	C67.9-Bladder, NOS	8130	8130/3: Papillary transitional cell carcinoma	18	T1	N0	M0	Blank(s)	Blank(s)	Blank(s)	Blank(s)	Blank(s)	Blank(s)	Blank(s)	Blank(s)	30	None/Unknown	No/Unknown	Dead	Ureter	Dead (attributable to this cancer dx)	Alive or dead due to cancer	27	Complete dates are available and there are more than 0 days of survival	Ureter
377455	Positive histology	Divorced	2nd of 2 or more primaries	Female	2004	90 years	White	In situ	C67.8-Overlapping lesion of bladder	8130	8130/3: Papillary transitional cell carcinoma	Blank(s)	Blank(s)	Blank(s)	Blank(s)	0a	Ta	N0	M0	Blank(s)	Blank(s)	Blank(s)	Blank(s)	27	None/Unknown	No/Unknown	Dead	Other Cause of Death	Alive or dead of other cause	Dead (attributable to causes other than this cancer dx)	11	Complete dates are available and there are more than 0 days of survival	Other Cause of Death
378131	Positive histology	Married (including common law)	2nd of 2 or more primaries	Male	2001	43 years	White	Blank(s)	C67.2-Lateral wall of bladder	8130	8130/3: Papillary transitional cell carcinoma	18	Ta	N0	M0	Blank(s)	Blank(s)	Blank(s)	Blank(s)	Blank(s)	Blank(s)	Blank(s)	Blank(s)	27	None/Unknown	No/Unknown	Alive	Alive	Alive or dead of other cause	Alive or dead due to cancer	204	Complete dates are available and there are more than 0 days of survival	Alive
379079	Positive histology	Widowed	4th of 4 or more primaries	Male	2010	80 years	White	Regional	C67.9-Bladder, NOS	8120	8120/3: Transitional cell carcinoma, NOS	Blank(s)	Blank(s)	Blank(s)	Blank(s)	IV	T4a	N2	M0	IV	T4a	N2	M0	0	Beam radiation	Yes	Alive	Alive	Alive or dead of other cause	Alive or dead due to cancer	96	Complete dates are available and there are more than 0 days of survival	Alive
379192	Positive histology	Married (including common law)	2nd of 2 or more primaries	Female	2017	79 years	White	In situ	C67.8-Overlapping lesion of bladder	8130	8130/3: Papillary transitional cell carcinoma	Blank(s)	Blank(s)	Blank(s)	Blank(s)	Blank(s)	Blank(s)	Blank(s)	Blank(s)	Blank(s)	Blank(s)	Blank(s)	Blank(s)	27	None/Unknown	No/Unknown	Alive	Alive	Alive or dead of other cause	Alive or dead due to cancer	19	Complete dates are available and there are more than 0 days of survival	Alive
382198	Positive histology	Married (including common law)	2nd of 2 or more primaries	Female	2011	71 years	Other (American Indian/AK Native, Asian/Pacific Islander)	Localized	C67.2-Lateral wall of bladder	8120	8120/3: Transitional cell carcinoma, NOS	Blank(s)	Blank(s)	Blank(s)	Blank(s)	UNK Stage	T1	NX	MX	UNK Stage	T1	NX	M0	27	None/Unknown	No/Unknown	Alive	Alive	Alive or dead of other cause	Alive or dead due to cancer	95	Complete dates are available and there are more than 0 days of survival	Alive
382209	Positive histology	Married (including common law)	3rd of 3 or more primaries	Male	2009	83 years	Other (American Indian/AK Native, Asian/Pacific Islander)	In situ	C67.9-Bladder, NOS	8130	8130/3: Papillary transitional cell carcinoma	Blank(s)	Blank(s)	Blank(s)	Blank(s)	0a	Ta	N0	M0	Blank(s)	Blank(s)	Blank(s)	Blank(s)	0	None/Unknown	No/Unknown	Dead	Nephritis, Nephrotic Syndrome and Nephrosis	Dead (attributable to this cancer dx)	Alive or dead due to cancer	11	Complete dates are available and there are more than 0 days of survival	Nephritis, Nephrotic Syndrome and Nephrosis
384490	Positive histology	Married (including common law)	4th of 4 or more primaries	Female	2008	72 years	White	In situ	C67.9-Bladder, NOS	8130	8130/3: Papillary transitional cell carcinoma	Blank(s)	Blank(s)	Blank(s)	Blank(s)	0a	Ta	N0	M0	Blank(s)	Blank(s)	Blank(s)	Blank(s)	27	None/Unknown	No/Unknown	Dead	In situ, benign or unknown behavior neoplasm	Alive or dead of other cause	Dead (attributable to causes other than this cancer dx)	44	Complete dates are available and there are more than 0 days of survival	In situ, benign or unknown behavior neoplasm
384548	Positive histology	Married (including common law)	3rd of 3 or more primaries	Male	2015	84 years	White	Localized	C67.9-Bladder, NOS	8120	8120/3: Transitional cell carcinoma, NOS	Blank(s)	Blank(s)	Blank(s)	Blank(s)	II	T2NOS	N0	M0	II	T2NOS	N0	M0	27	None/Unknown	Yes	Dead	Urinary Bladder	Dead (attributable to this cancer dx)	Alive or dead due to cancer	4	Complete dates are available and there are more than 0 days of survival	Urinary Bladder
384846	Positive histology	Married (including common law)	2nd of 2 or more primaries	Male	2003	84 years	White	Blank(s)	C67.1-Dome of bladder	8130	8130/3: Papillary transitional cell carcinoma	18	T1	N0	M0	Blank(s)	Blank(s)	Blank(s)	Blank(s)	Blank(s)	Blank(s)	Blank(s)	Blank(s)	27	None/Unknown	No/Unknown	Dead	Lung and Bronchus	Alive or dead of other cause	Dead (attributable to causes other than this cancer dx)	25	Complete dates are available and there are more than 0 days of survival	Lung and Bronchus
385100	Positive histology	Widowed	2nd of 2 or more primaries	Female	2003	80 years	White	Blank(s)	C67.4-Posterior wall of bladder	8130	8130/3: Papillary transitional cell carcinoma	18	Ta	N0	M0	Blank(s)	Blank(s)	Blank(s)	Blank(s)	Blank(s)	Blank(s)	Blank(s)	Blank(s)	27	None/Unknown	No/Unknown	Dead	Urinary Bladder	Dead (attributable to this cancer dx)	Alive or dead due to cancer	79	Complete dates are available and there are more than 0 days of survival	Urinary Bladder
385342	Positive histology	Single (never married)	2nd of 2 or more primaries	Male	2011	82 years	Other (American Indian/AK Native, Asian/Pacific Islander)	Regional	C67.9-Bladder, NOS	8120	8120/3: Transitional cell carcinoma, NOS	Blank(s)	Blank(s)	Blank(s)	Blank(s)	III	T3a	N0	M0	III	T3a	N0	M0	27	Beam radiation	No/Unknown	Dead	Urinary Bladder	Dead (attributable to this cancer dx)	Alive or dead due to cancer	40	Complete dates are available and there are more than 0 days of survival	Urinary Bladder
387760	Positive histology	Widowed	3rd of 3 or more primaries	Female	2006	88 years	White	In situ	C67.9-Bladder, NOS	8130	8130/3: Papillary transitional cell carcinoma	Blank(s)	Blank(s)	Blank(s)	Blank(s)	0a	Ta	N0	M0	Blank(s)	Blank(s)	Blank(s)	Blank(s)	27	None/Unknown	No/Unknown	Dead	Diseases of Heart	Alive or dead of other cause	Dead (attributable to causes other than this cancer dx)	97	Complete dates are available and there are more than 0 days of survival	Diseases of Heart
388881	Positive histology	Married (including common law)	2nd of 2 or more primaries	Female	2008	70 years	White	In situ	C67.6-Ureteric orifice	8130	8130/3: Papillary transitional cell carcinoma	Blank(s)	Blank(s)	Blank(s)	Blank(s)	0a	Ta	N0	M0	Blank(s)	Blank(s)	Blank(s)	Blank(s)	27	None/Unknown	No/Unknown	Dead	Urinary Bladder	Dead (attributable to this cancer dx)	Alive or dead due to cancer	96	Incomplete dates are available and there cannot be zero days of follow-up	Urinary Bladder
388881	Positive histology	Widowed	5th of 5 or more primaries	Female	2014	76 years	White	Localized	C67.9-Bladder, NOS	8120	8120/3: Transitional cell carcinoma, NOS	Blank(s)	Blank(s)	Blank(s)	Blank(s)	II	T2a	N0	M0	II	T2a	N0	M0	27	None/Unknown	No/Unknown	Dead	Urinary Bladder	Dead (attributable to this cancer dx)	Alive or dead due to cancer	27	Complete dates are available and there are more than 0 days of survival	Urinary Bladder
389675	Positive histology	Widowed	2nd of 2 or more primaries	Female	2008	74 years	White	In situ	C67.9-Bladder, NOS	8130	8130/3: Papillary transitional cell carcinoma	Blank(s)	Blank(s)	Blank(s)	Blank(s)	0a	Ta	N0	M0	Blank(s)	Blank(s)	Blank(s)	Blank(s)	27	None/Unknown	No/Unknown	Dead	Pneumonia and Influenza	Alive or dead of other cause	Dead (attributable to causes other than this cancer dx)	101	Complete dates are available and there are more than 0 days of survival	Pneumonia and Influenza
390363	Positive histology	Married (including common law)	2nd of 2 or more primaries	Male	2004	75 years	White	In situ	C67.8-Overlapping lesion of bladder	8130	8130/3: Papillary transitional cell carcinoma	Blank(s)	Blank(s)	Blank(s)	Blank(s)	0a	Ta	N0	M0	Blank(s)	Blank(s)	Blank(s)	Blank(s)	27	None/Unknown	No/Unknown	Alive	Alive	Alive or dead of other cause	Alive or dead due to cancer	173	Complete dates are available and there are more than 0 days of survival	Alive
391828	Positive histology	Divorced	3rd of 3 or more primaries	Female	2001	75 years	White	Blank(s)	C67.9-Bladder, NOS	8120	8120/3: Transitional cell carcinoma, NOS	30	T3a	N0	M0	Blank(s)	Blank(s)	Blank(s)	Blank(s)	Blank(s)	Blank(s)	Blank(s)	Blank(s)	71	None/Unknown	No/Unknown	Dead	Pneumonia and Influenza	Alive or dead of other cause	Dead (attributable to causes other than this cancer dx)	87	Complete dates are available and there are more than 0 days of survival	Pneumonia and Influenza
392012	Positive histology	Married (including common law)	3rd of 3 or more primaries	Male	2006	87 years	White	In situ	C67.4-Posterior wall of bladder	8130	8130/3: Papillary transitional cell carcinoma	Blank(s)	Blank(s)	Blank(s)	Blank(s)	0a	Ta	N0	M0	Blank(s)	Blank(s)	Blank(s)	Blank(s)	27	None/Unknown	No/Unknown	Dead	Urinary Bladder	Dead (attributable to this cancer dx)	Alive or dead due to cancer	68	Complete dates are available and there are more than 0 days of survival	Urinary Bladder
392012	Positive histology	Unknown	4th of 4 or more primaries	Male	2010	91 years	White	Regional	C67.2-Lateral wall of bladder	8120	8120/3: Transitional cell carcinoma, NOS	Blank(s)	Blank(s)	Blank(s)	Blank(s)	III	T4a	N0	M0	III	T4a	N0	M0	27	None/Unknown	Yes	Dead	Urinary Bladder	Dead (attributable to this cancer dx)	Alive or dead due to cancer	22	Complete dates are available and there are more than 0 days of survival	Urinary Bladder
392125	Positive histology	Widowed	4th of 4 or more primaries	Female	2005	86 years	White	Localized	C67.9-Bladder, NOS	8130	8130/3: Papillary transitional cell carcinoma	Blank(s)	Blank(s)	Blank(s)	Blank(s)	I	T1	N0	M0	Blank(s)	Blank(s)	Blank(s)	Blank(s)	27	None/Unknown	No/Unknown	Dead	Urinary Bladder	Dead (attributable to this cancer dx)	Alive or dead due to cancer	89	Complete dates are available and there are more than 0 days of survival	Urinary Bladder
393369	Positive histology	Married (including common law)	2nd of 2 or more primaries	Male	2006	83 years	White	Regional	C67.9-Bladder, NOS	8120	8120/3: Transitional cell carcinoma, NOS	Blank(s)	Blank(s)	Blank(s)	Blank(s)	IV	T2a	N1	M0	Blank(s)	Blank(s)	Blank(s)	Blank(s)	61	None/Unknown	Yes	Alive	Alive	Alive or dead of other cause	Alive or dead due to cancer	155	Complete dates are available and there are more than 0 days of survival	Alive
395511	Positive histology	Married (including common law)	2nd of 2 or more primaries	Male	2006	76 years	Other (American Indian/AK Native, Asian/Pacific Islander)	Localized	C67.9-Bladder, NOS	8130	8130/3: Papillary transitional cell carcinoma	Blank(s)	Blank(s)	Blank(s)	Blank(s)	0is	Tis	N0	M0	Blank(s)	Blank(s)	Blank(s)	Blank(s)	27	None/Unknown	No/Unknown	Dead	Diseases of Heart	Alive or dead of other cause	Dead (attributable to causes other than this cancer dx)	114	Complete dates are available and there are more than 0 days of survival	Diseases of Heart
395867	Positive histology	Unknown	2nd of 2 or more primaries	Female	2013	72 years	Black	In situ	C67.2-Lateral wall of bladder	8130	8130/3: Papillary transitional cell carcinoma	Blank(s)	Blank(s)	Blank(s)	Blank(s)	0a	Ta	N0	M0	0a	Ta	N0	M0	27	None/Unknown	No/Unknown	Alive	Alive	Alive or dead of other cause	Alive or dead due to cancer	69	Complete dates are available and there are more than 0 days of survival	Alive
399410	Positive histology	Widowed	5th of 5 or more primaries	Female	2004	86 years	White	In situ	C67.4-Posterior wall of bladder	8130	8130/3: Papillary transitional cell carcinoma	Blank(s)	Blank(s)	Blank(s)	Blank(s)	0a	Ta	N0	M0	Blank(s)	Blank(s)	Blank(s)	Blank(s)	27	None/Unknown	No/Unknown	Dead	Kidney and Renal Pelvis	Dead (attributable to this cancer dx)	Alive or dead due to cancer	38	Complete dates are available and there are more than 0 days of survival	Kidney and Renal Pelvis
401153	Positive histology	Married (including common law)	4th of 4 or more primaries	Male	2007	58 years	White	In situ	C67.9-Bladder, NOS	8130	8130/3: Papillary transitional cell carcinoma	Blank(s)	Blank(s)	Blank(s)	Blank(s)	0a	Ta	N0	M0	Blank(s)	Blank(s)	Blank(s)	Blank(s)	27	None/Unknown	Yes	Dead	Colon excluding Rectum	Alive or dead of other cause	Dead (attributable to causes other than this cancer dx)	22	Complete dates are available and there are more than 0 days of survival	Colon excluding Rectum
401178	Positive histology	Widowed	3rd of 3 or more primaries	Female	2001	58 years	White	Blank(s)	C67.2-Lateral wall of bladder	8130	8130/3: Papillary transitional cell carcinoma	18	Ta	N0	M0	Blank(s)	Blank(s)	Blank(s)	Blank(s)	Blank(s)	Blank(s)	Blank(s)	Blank(s)	27	None/Unknown	No/Unknown	Dead	Myeloma	Alive or dead of other cause	Dead (attributable to causes other than this cancer dx)	25	Complete dates are available and there are more than 0 days of survival	Myeloma
402915	Positive histology	Married (including common law)	3rd of 3 or more primaries	Male	2007	86 years	White	Regional	C67.8-Overlapping lesion of bladder	8130	8130/3: Papillary transitional cell carcinoma	Blank(s)	Blank(s)	Blank(s)	Blank(s)	III	T3NOS	N0	M0	Blank(s)	Blank(s)	Blank(s)	Blank(s)	60	None/Unknown	No/Unknown	Dead	Urinary Bladder	Dead (attributable to this cancer dx)	Alive or dead due to cancer	7	Complete dates are available and there are more than 0 days of survival	Urinary Bladder
405991	Positive histology	Married (including common law)	2nd of 2 or more primaries	Male	2007	72 years	White	Localized	C67.9-Bladder, NOS	8130	8130/3: Papillary transitional cell carcinoma	Blank(s)	Blank(s)	Blank(s)	Blank(s)	0is	Tis	N0	M0	Blank(s)	Blank(s)	Blank(s)	Blank(s)	27	None/Unknown	No/Unknown	Alive	Alive	Alive or dead of other cause	Alive or dead due to cancer	138	Complete dates are available and there are more than 0 days of survival	Alive
406022	Positive histology	Married (including common law)	2nd of 2 or more primaries	Male	2005	84 years	White	In situ	C67.9-Bladder, NOS	8120	8120/3: Transitional cell carcinoma, NOS	Blank(s)	Blank(s)	Blank(s)	Blank(s)	0is	Tis	N0	M0	Blank(s)	Blank(s)	Blank(s)	Blank(s)	27	None/Unknown	No/Unknown	Dead	Diseases of Heart	Alive or dead of other cause	Dead (attributable to causes other than this cancer dx)	143	Incomplete dates are available and there cannot be zero days of follow-up	Diseases of Heart
406022	Positive histology	Married (including common law)	3rd of 3 or more primaries	Male	2008	87 years	White	Localized	C67.3-Anterior wall of bladder	8120	8120/3: Transitional cell carcinoma, NOS	Blank(s)	Blank(s)	Blank(s)	Blank(s)	I	T1	N0	M0	Blank(s)	Blank(s)	Blank(s)	Blank(s)	90	None/Unknown	No/Unknown	Dead	Diseases of Heart	Alive or dead of other cause	Dead (attributable to causes other than this cancer dx)	112	Complete dates are available and there are more than 0 days of survival	Diseases of Heart
406035	Positive histology	Married (including common law)	3rd of 3 or more primaries	Female	2014	81 years	White	Localized	C67.5-Bladder neck	8130	8130/3: Papillary transitional cell carcinoma	Blank(s)	Blank(s)	Blank(s)	Blank(s)	I	T1	N0	M0	I	T1	N0	M0	27	None/Unknown	No/Unknown	Dead	Miscellaneous Malignant Cancer	Dead (attributable to this cancer dx)	Alive or dead due to cancer	18	Complete dates are available and there are more than 0 days of survival	Miscellaneous Malignant Cancer
408171	Positive histology	Married (including common law)	5th of 5 or more primaries	Male	2002	83 years	White	Blank(s)	C67.4-Posterior wall of bladder	8120	8120/3: Transitional cell carcinoma, NOS	18	T1	NX	M0	Blank(s)	Blank(s)	Blank(s)	Blank(s)	Blank(s)	Blank(s)	Blank(s)	Blank(s)	0	None/Unknown	No/Unknown	Dead	Urinary Bladder	Dead (attributable to this cancer dx)	Alive or dead due to cancer	2	Complete dates are available and there are more than 0 days of survival	Urinary Bladder
408912	Positive histology	Married (including common law)	3rd of 3 or more primaries	Male	2002	88 years	White	Blank(s)	C67.9-Bladder, NOS	8130	8130/3: Papillary transitional cell carcinoma	18	Ta	N0	M0	Blank(s)	Blank(s)	Blank(s)	Blank(s)	Blank(s)	Blank(s)	Blank(s)	Blank(s)	27	None/Unknown	No/Unknown	Dead	Lung and Bronchus	Alive or dead of other cause	Dead (attributable to causes other than this cancer dx)	44	Complete dates are available and there are more than 0 days of survival	Lung and Bronchus
409155	Positive histology	Widowed	2nd of 2 or more primaries	Female	2002	75 years	White	Blank(s)	C67.5-Bladder neck	8000	8000/3: Neoplasm, malignant	40	TX	NXr	M1	Blank(s)	Blank(s)	Blank(s)	Blank(s)	Blank(s)	Blank(s)	Blank(s)	Blank(s)	27	None/Unknown	No/Unknown	Dead	Urinary Bladder	Dead (attributable to this cancer dx)	Alive or dead due to cancer	1	Complete dates are available and there are more than 0 days of survival	Urinary Bladder
409731	Positive histology	Single (never married)	2nd of 2 or more primaries	Male	2006	88 years	White	In situ	C67.9-Bladder, NOS	8130	8130/3: Papillary transitional cell carcinoma	Blank(s)	Blank(s)	Blank(s)	Blank(s)	0a	Ta	N0	M0	Blank(s)	Blank(s)	Blank(s)	Blank(s)	20	None/Unknown	No/Unknown	Dead	Miscellaneous Malignant Cancer	Dead (attributable to this cancer dx)	Alive or dead due to cancer	47	Complete dates are available and there are more than 0 days of survival	Miscellaneous Malignant Cancer
409758	Positive histology	Married (including common law)	2nd of 2 or more primaries	Male	2000	84 years	White	Blank(s)	C67.0-Trigone of bladder	8120	8120/3: Transitional cell carcinoma, NOS	20	T2	NX	M0	Blank(s)	Blank(s)	Blank(s)	Blank(s)	Blank(s)	Blank(s)	Blank(s)	Blank(s)	27	Beam radiation	No/Unknown	Dead	Cerebrovascular Diseases	Alive or dead of other cause	Dead (attributable to causes other than this cancer dx)	32	Complete dates are available and there are more than 0 days of survival	Cerebrovascular Diseases
409997	Positive histology	Married (including common law)	2nd of 2 or more primaries	Male	2003	74 years	White	Blank(s)	C67.4-Posterior wall of bladder	8130	8130/3: Papillary transitional cell carcinoma	18	Ta	N0	M0	Blank(s)	Blank(s)	Blank(s)	Blank(s)	Blank(s)	Blank(s)	Blank(s)	Blank(s)	27	None/Unknown	No/Unknown	Dead	Diseases of Heart	Alive or dead of other cause	Dead (attributable to causes other than this cancer dx)	179	Complete dates are available and there are more than 0 days of survival	Diseases of Heart
410470	Positive histology	Married (including common law)	2nd of 2 or more primaries	Male	2007	75 years	White	In situ	C67.9-Bladder, NOS	8130	8130/3: Papillary transitional cell carcinoma	Blank(s)	Blank(s)	Blank(s)	Blank(s)	0a	Ta	N0	M0	Blank(s)	Blank(s)	Blank(s)	Blank(s)	27	None/Unknown	Yes	Dead	Other Cause of Death	Alive or dead of other cause	Dead (attributable to causes other than this cancer dx)	121	Complete dates are available and there are more than 0 days of survival	Other Cause of Death
410725	Positive histology	Married (including common law)	3rd of 3 or more primaries	Male	2008	74 years	White	In situ	C67.2-Lateral wall of bladder	8120	8120/3: Transitional cell carcinoma, NOS	Blank(s)	Blank(s)	Blank(s)	Blank(s)	0is	Tis	N0	M0	Blank(s)	Blank(s)	Blank(s)	Blank(s)	27	None/Unknown	No/Unknown	Alive	Alive	Alive or dead of other cause	Alive or dead due to cancer	125	Complete dates are available and there are more than 0 days of survival	Alive
410940	Positive histology	Married (including common law)	2nd of 2 or more primaries	Male	2000	83 years	White	Blank(s)	C67.4-Posterior wall of bladder	8130	8130/3: Papillary transitional cell carcinoma	18	Ta	N0	M0	Blank(s)	Blank(s)	Blank(s)	Blank(s)	Blank(s)	Blank(s)	Blank(s)	Blank(s)	27	None/Unknown	No/Unknown	Dead	Diseases of Heart	Alive or dead of other cause	Dead (attributable to causes other than this cancer dx)	64	Complete dates are available and there are more than 0 days of survival	Diseases of Heart
411978	Positive histology	Married (including common law)	6th of 6 or more primaries	Male	2012	76 years	White	Localized	C67.9-Bladder, NOS	8130	8130/3: Papillary transitional cell carcinoma	Blank(s)	Blank(s)	Blank(s)	Blank(s)	I	T1	N0	M0	I	T1	N0	M0	27	None/Unknown	Yes	Alive	Alive	Alive or dead of other cause	Alive or dead due to cancer	73	Complete dates are available and there are more than 0 days of survival	Alive
412026	Positive histology	Married (including common law)	2nd of 2 or more primaries	Male	2004	80 years	White	Localized	C67.6-Ureteric orifice	8130	8130/3: Papillary transitional cell carcinoma	Blank(s)	Blank(s)	Blank(s)	Blank(s)	I	T1	N0	M0	Blank(s)	Blank(s)	Blank(s)	Blank(s)	27	None/Unknown	No/Unknown	Dead	Diseases of Heart	Alive or dead of other cause	Dead (attributable to causes other than this cancer dx)	144	Complete dates are available and there are more than 0 days of survival	Diseases of Heart
413246	Positive histology	Married (including common law)	2nd of 2 or more primaries	Female	2015	70 years	White	In situ	C67.9-Bladder, NOS	8120	8120/3: Transitional cell carcinoma, NOS	Blank(s)	Blank(s)	Blank(s)	Blank(s)	0a	Ta	N0	M0	0a	Ta	N0	M0	0	None/Unknown	No/Unknown	Alive	Alive	Alive or dead of other cause	Alive or dead due to cancer	41	Complete dates are available and there are more than 0 days of survival	Alive
414760	Positive histology	Divorced	3rd of 3 or more primaries	Male	2004	65 years	White	Regional	C67.8-Overlapping lesion of bladder	8120	8120/3: Transitional cell carcinoma, NOS	Blank(s)	Blank(s)	Blank(s)	Blank(s)	III	T3a	N0	M0	Blank(s)	Blank(s)	Blank(s)	Blank(s)	61	Beam radiation	Yes	Dead	Urinary Bladder	Dead (attributable to this cancer dx)	Alive or dead due to cancer	15	Complete dates are available and there are more than 0 days of survival	Urinary Bladder
415924	Positive histology	Married (including common law)	3rd of 3 or more primaries	Male	2003	81 years	White	Blank(s)	C67.9-Bladder, NOS	8130	8130/3: Papillary transitional cell carcinoma	30	T3a	N0	M0	Blank(s)	Blank(s)	Blank(s)	Blank(s)	Blank(s)	Blank(s)	Blank(s)	Blank(s)	61	None/Unknown	No/Unknown	Dead	Urinary Bladder	Dead (attributable to this cancer dx)	Alive or dead due to cancer	29	Complete dates are available and there are more than 0 days of survival	Urinary Bladder
416016	Positive histology	Widowed	2nd of 2 or more primaries	Female	2001	73 years	White	Blank(s)	C67.6-Ureteric orifice	8130	8130/3: Papillary transitional cell carcinoma	18	Ta	N0	M0	Blank(s)	Blank(s)	Blank(s)	Blank(s)	Blank(s)	Blank(s)	Blank(s)	Blank(s)	27	None/Unknown	No/Unknown	Alive	Alive	Alive or dead of other cause	Alive or dead due to cancer	207	Complete dates are available and there are more than 0 days of survival	Alive
416041	Positive histology	Married (including common law)	2nd of 2 or more primaries	Female	2001	81 years	Black	Blank(s)	C67.8-Overlapping lesion of bladder	8120	8120/3: Transitional cell carcinoma, NOS	30	T3a	NX	M0	Blank(s)	Blank(s)	Blank(s)	Blank(s)	Blank(s)	Blank(s)	Blank(s)	Blank(s)	27	Beam radiation	No/Unknown	Dead	Urinary Bladder	Dead (attributable to this cancer dx)	Alive or dead due to cancer	27	Complete dates are available and there are more than 0 days of survival	Urinary Bladder
416549	Positive histology	Married (including common law)	2nd of 2 or more primaries	Male	2006	88 years	Black	In situ	C67.9-Bladder, NOS	8130	8130/3: Papillary transitional cell carcinoma	Blank(s)	Blank(s)	Blank(s)	Blank(s)	0a	Ta	N0	M0	Blank(s)	Blank(s)	Blank(s)	Blank(s)	27	None/Unknown	No/Unknown	Dead	Urinary Bladder	Dead (attributable to this cancer dx)	Alive or dead due to cancer	127	Complete dates are available and there are more than 0 days of survival	Urinary Bladder
418337	Positive histology	Unknown	2nd of 2 or more primaries	Female	2010	75 years	White	Regional	C67.2-Lateral wall of bladder	8120	8120/3: Transitional cell carcinoma, NOS	Blank(s)	Blank(s)	Blank(s)	Blank(s)	I	T1	N0	M0	I	T1	N0	M0	27	None/Unknown	No/Unknown	Dead	Urinary Bladder	Dead (attributable to this cancer dx)	Alive or dead due to cancer	48	Complete dates are available and there are more than 0 days of survival	Urinary Bladder
418565	Positive histology	Married (including common law)	2nd of 2 or more primaries	Male	2003	89 years	White	Blank(s)	C67.5-Bladder neck	8120	8120/3: Transitional cell carcinoma, NOS	20	T2	N0	M0	Blank(s)	Blank(s)	Blank(s)	Blank(s)	Blank(s)	Blank(s)	Blank(s)	Blank(s)	27	None/Unknown	No/Unknown	Dead	Urinary Bladder	Dead (attributable to this cancer dx)	Alive or dead due to cancer	3	Complete dates are available and there are more than 0 days of survival	Urinary Bladder
419190	Positive histology	Widowed	2nd of 2 or more primaries	Female	2006	88 years	Black	In situ	C67.2-Lateral wall of bladder	8130	8130/3: Papillary transitional cell carcinoma	Blank(s)	Blank(s)	Blank(s)	Blank(s)	0a	Ta	N0	M0	Blank(s)	Blank(s)	Blank(s)	Blank(s)	27	None/Unknown	No/Unknown	Dead	Alzheimers (ICD-9 and 10 only)	Alive or dead of other cause	Dead (attributable to causes other than this cancer dx)	48	Complete dates are available and there are more than 0 days of survival	Alzheimers (ICD-9 and 10 only)
420412	Positive histology	Widowed	2nd of 2 or more primaries	Male	2010	89 years	White	In situ	C67.4-Posterior wall of bladder	8130	8130/3: Papillary transitional cell carcinoma	Blank(s)	Blank(s)	Blank(s)	Blank(s)	0a	Ta	N0	M0	0a	Ta	N0	M0	27	None/Unknown	No/Unknown	Dead	Diseases of Heart	Alive or dead of other cause	Dead (attributable to causes other than this cancer dx)	50	Complete dates are available and there are more than 0 days of survival	Diseases of Heart
420412	Positive histology	Married (including common law)	3rd of 3 or more primaries	Male	2013	91 years	White	Localized	C67.9-Bladder, NOS	8130	8130/3: Papillary transitional cell carcinoma	Blank(s)	Blank(s)	Blank(s)	Blank(s)	UNK Stage	T1	NX	M0	UNK Stage	T1	NX	M0	27	None/Unknown	No/Unknown	Dead	Diseases of Heart	Alive or dead of other cause	Dead (attributable to causes other than this cancer dx)	20	Complete dates are available and there are more than 0 days of survival	Diseases of Heart
420653	Positive histology	Divorced	2nd of 2 or more primaries	Female	2006	83 years	White	Localized	C67.2-Lateral wall of bladder	8120	8120/3: Transitional cell carcinoma, NOS	Blank(s)	Blank(s)	Blank(s)	Blank(s)	II	T2b	N0	M0	Blank(s)	Blank(s)	Blank(s)	Blank(s)	27	Beam radiation	Yes	Dead	Urinary Bladder	Dead (attributable to this cancer dx)	Alive or dead due to cancer	5	Complete dates are available and there are more than 0 days of survival	Urinary Bladder
420813	Positive histology	Widowed	2nd of 2 or more primaries	Male	2002	96 years	Other (American Indian/AK Native, Asian/Pacific Islander)	Blank(s)	C67.5-Bladder neck	8130	8130/3: Papillary transitional cell carcinoma	18	Ta	N0	M0	Blank(s)	Blank(s)	Blank(s)	Blank(s)	Blank(s)	Blank(s)	Blank(s)	Blank(s)	27	None/Unknown	No/Unknown	Dead	Diseases of Heart	Alive or dead of other cause	Dead (attributable to causes other than this cancer dx)	44	Complete dates are available and there are more than 0 days of survival	Diseases of Heart
421064	Positive histology	Married (including common law)	2nd of 2 or more primaries	Male	2000	85 years	White	Blank(s)	C67.9-Bladder, NOS	8120	8120/3: Transitional cell carcinoma, NOS	18	TXa	NX	M0	Blank(s)	Blank(s)	Blank(s)	Blank(s)	Blank(s)	Blank(s)	Blank(s)	Blank(s)	27	None/Unknown	No/Unknown	Dead	Diseases of Heart	Alive or dead of other cause	Dead (attributable to causes other than this cancer dx)	13	Complete dates are available and there are more than 0 days of survival	Diseases of Heart
421645	Positive histology	Married (including common law)	2nd of 2 or more primaries	Male	2006	88 years	White	Localized	C67.5-Bladder neck	8120	8120/3: Transitional cell carcinoma, NOS	Blank(s)	Blank(s)	Blank(s)	Blank(s)	II	T2NOS	N0	M0	Blank(s)	Blank(s)	Blank(s)	Blank(s)	27	None/Unknown	No/Unknown	Dead	Urinary Bladder	Dead (attributable to this cancer dx)	Alive or dead due to cancer	2	Complete dates are available and there are more than 0 days of survival	Urinary Bladder
422335	Positive histology	Married (including common law)	2nd of 2 or more primaries	Male	2002	89 years	White	Blank(s)	C67.9-Bladder, NOS	8120	8120/3: Transitional cell carcinoma, NOS	18	T1	N0	M0	Blank(s)	Blank(s)	Blank(s)	Blank(s)	Blank(s)	Blank(s)	Blank(s)	Blank(s)	27	None/Unknown	No/Unknown	Dead	Diseases of Heart	Alive or dead of other cause	Dead (attributable to causes other than this cancer dx)	0	Complete dates are available and there are more than 0 days of survival	Diseases of Heart
422620	Positive histology	Married (including common law)	3rd of 3 or more primaries	Female	2002	79 years	White	Blank(s)	C67.0-Trigone of bladder	8130	8130/3: Papillary transitional cell carcinoma	18	Ta	N0	M0	Blank(s)	Blank(s)	Blank(s)	Blank(s)	Blank(s)	Blank(s)	Blank(s)	Blank(s)	27	None/Unknown	No/Unknown	Dead	Diseases of Heart	Alive or dead of other cause	Dead (attributable to causes other than this cancer dx)	64	Complete dates are available and there are more than 0 days of survival	Diseases of Heart
422887	Positive histology	Married (including common law)	2nd of 2 or more primaries	Male	2002	83 years	White	Blank(s)	C67.9-Bladder, NOS	8130	8130/3: Papillary transitional cell carcinoma	18	Ta	N0	M0	Blank(s)	Blank(s)	Blank(s)	Blank(s)	Blank(s)	Blank(s)	Blank(s)	Blank(s)	0	None/Unknown	No/Unknown	Dead	Urinary Bladder	Dead (attributable to this cancer dx)	Alive or dead due to cancer	3	Complete dates are available and there are more than 0 days of survival	Urinary Bladder
422916	Positive histology	Widowed	3rd of 3 or more primaries	Female	2017	86 years	White	In situ	C67.9-Bladder, NOS	8130	8130/3: Papillary transitional cell carcinoma	Blank(s)	Blank(s)	Blank(s)	Blank(s)	Blank(s)	Blank(s)	Blank(s)	Blank(s)	Blank(s)	Blank(s)	Blank(s)	Blank(s)	22	None/Unknown	Yes	Alive	Alive	Alive or dead of other cause	Alive or dead due to cancer	13	Complete dates are available and there are more than 0 days of survival	Alive
423585	Positive histology	Married (including common law)	2nd of 2 or more primaries	Male	2000	79 years	White	Blank(s)	C67.4-Posterior wall of bladder	8130	8130/3: Papillary transitional cell carcinoma	18	Tis	N0	M0	Blank(s)	Blank(s)	Blank(s)	Blank(s)	Blank(s)	Blank(s)	Blank(s)	Blank(s)	27	None/Unknown	No/Unknown	Dead	Diseases of Heart	Alive or dead of other cause	Dead (attributable to causes other than this cancer dx)	202	Complete dates are available and there are more than 0 days of survival	Diseases of Heart
423715	Positive histology	Married (including common law)	2nd of 2 or more primaries	Male	2002	80 years	White	Blank(s)	C67.9-Bladder, NOS	8130	8130/3: Papillary transitional cell carcinoma	18	Ta	N0	M0	Blank(s)	Blank(s)	Blank(s)	Blank(s)	Blank(s)	Blank(s)	Blank(s)	Blank(s)	27	None/Unknown	No/Unknown	Dead	Miscellaneous Malignant Cancer	Dead (attributable to this cancer dx)	Alive or dead due to cancer	18	Complete dates are available and there are more than 0 days of survival	Miscellaneous Malignant Cancer
424123	Positive histology	Widowed	3rd of 3 or more primaries	Male	2016	71 years	White	In situ	C67.9-Bladder, NOS	8120	8120/3: Transitional cell carcinoma, NOS	Blank(s)	Blank(s)	Blank(s)	Blank(s)	Blank(s)	Blank(s)	Blank(s)	Blank(s)	Blank(s)	Blank(s)	Blank(s)	Blank(s)	27	None/Unknown	No/Unknown	Dead	Urinary Bladder	Dead (attributable to this cancer dx)	Alive or dead due to cancer	31	Complete dates are available and there are more than 0 days of survival	Urinary Bladder
424123	Positive histology	Widowed	4th of 4 or more primaries	Male	2016	71 years	White	Regional	C67.3-Anterior wall of bladder	8120	8120/3: Transitional cell carcinoma, NOS	Blank(s)	Blank(s)	Blank(s)	Blank(s)	Blank(s)	Blank(s)	Blank(s)	Blank(s)	Blank(s)	Blank(s)	Blank(s)	Blank(s)	71	None/Unknown	Yes	Dead	Urinary Bladder	Dead (attributable to this cancer dx)	Alive or dead due to cancer	31	Complete dates are available and there are more than 0 days of survival	Urinary Bladder
424813	Positive histology	Widowed	2nd of 2 or more primaries	Male	2007	86 years	White	In situ	C67.2-Lateral wall of bladder	8130	8130/3: Papillary transitional cell carcinoma	Blank(s)	Blank(s)	Blank(s)	Blank(s)	0a	Ta	N0	M0	Blank(s)	Blank(s)	Blank(s)	Blank(s)	27	None/Unknown	No/Unknown	Dead	Chronic Obstructive Pulmonary Disease and Allied Cond	Alive or dead of other cause	Dead (attributable to causes other than this cancer dx)	14	Complete dates are available and there are more than 0 days of survival	Chronic Obstructive Pulmonary Disease and Allied Cond
425075	Positive histology	Married (including common law)	2nd of 2 or more primaries	Male	2016	88 years	White	Localized	C67.9-Bladder, NOS	8130	8130/3: Papillary transitional cell carcinoma	Blank(s)	Blank(s)	Blank(s)	Blank(s)	Blank(s)	Blank(s)	Blank(s)	Blank(s)	Blank(s)	Blank(s)	Blank(s)	Blank(s)	27	None/Unknown	Yes	Dead	Other Infectious and Parasitic Diseases including HIV	Alive or dead of other cause	Dead (attributable to causes other than this cancer dx)	15	Complete dates are available and there are more than 0 days of survival	Other Infectious and Parasitic Diseases including HIV
425632	Positive histology	Widowed	2nd of 2 or more primaries	Male	2000	80 years	White	Blank(s)	C67.8-Overlapping lesion of bladder	8130	8130/3: Papillary transitional cell carcinoma	20	T2	NX	M0	Blank(s)	Blank(s)	Blank(s)	Blank(s)	Blank(s)	Blank(s)	Blank(s)	Blank(s)	27	Beam radiation	No/Unknown	Dead	Chronic Obstructive Pulmonary Disease and Allied Cond	Alive or dead of other cause	Dead (attributable to causes other than this cancer dx)	16	Complete dates are available and there are more than 0 days of survival	Chronic Obstructive Pulmonary Disease and Allied Cond
425787	Positive histology	Married (including common law)	2nd of 2 or more primaries	Female	2000	71 years	White	Blank(s)	C67.9-Bladder, NOS	8130	8130/3: Papillary transitional cell carcinoma	18	T1	N0	M0	Blank(s)	Blank(s)	Blank(s)	Blank(s)	Blank(s)	Blank(s)	Blank(s)	Blank(s)	27	None/Unknown	No/Unknown	Dead	Other Cause of Death	Alive or dead of other cause	Dead (attributable to causes other than this cancer dx)	157	Complete dates are available and there are more than 0 days of survival	Other Cause of Death
425981	Positive histology	Married (including common law)	2nd of 2 or more primaries	Male	2005	88 years	White	Localized	C67.9-Bladder, NOS	8070	8070/3: Squamous cell carcinoma, NOS	Blank(s)	Blank(s)	Blank(s)	Blank(s)	II	T2NOS	N0	M0	Blank(s)	Blank(s)	Blank(s)	Blank(s)	27	None/Unknown	No/Unknown	Dead	Urinary Bladder	Dead (attributable to this cancer dx)	Alive or dead due to cancer	0	Complete dates are available and there are more than 0 days of survival	Urinary Bladder
427435	Positive histology	Widowed	5th of 5 or more primaries	Female	2017	81 years	White	Localized	C67.9-Bladder, NOS	8120	8120/3: Transitional cell carcinoma, NOS	Blank(s)	Blank(s)	Blank(s)	Blank(s)	Blank(s)	Blank(s)	Blank(s)	Blank(s)	Blank(s)	Blank(s)	Blank(s)	Blank(s)	22	Beam radiation	Yes	Alive	Alive	Alive or dead of other cause	Alive or dead due to cancer	13	Complete dates are available and there are more than 0 days of survival	Alive
427677	Positive histology	Married (including common law)	4th of 4 or more primaries	Male	2002	79 years	White	Blank(s)	C67.4-Posterior wall of bladder	8120	8120/3: Transitional cell carcinoma, NOS	30	T3a	N0	M0	Blank(s)	Blank(s)	Blank(s)	Blank(s)	Blank(s)	Blank(s)	Blank(s)	Blank(s)	50	None/Unknown	No/Unknown	Dead	Diseases of Heart	Alive or dead of other cause	Dead (attributable to causes other than this cancer dx)	179	Complete dates are available and there are more than 0 days of survival	Diseases of Heart
429184	Positive histology	Widowed	2nd of 2 or more primaries	Male	2011	92 years	White	Localized	C67.0-Trigone of bladder	8070	8070/3: Squamous cell carcinoma, NOS	Blank(s)	Blank(s)	Blank(s)	Blank(s)	UNK Stage	T1	NX	M0	UNK Stage	T1	NX	M0	27	None/Unknown	No/Unknown	Dead	Urinary Bladder	Dead (attributable to this cancer dx)	Alive or dead due to cancer	5	Complete dates are available and there are more than 0 days of survival	Urinary Bladder
429288	Positive histology	Single (never married)	4th of 4 or more primaries	Male	2017	69 years	White	Localized	C67.9-Bladder, NOS	8130	8130/3: Papillary transitional cell carcinoma	Blank(s)	Blank(s)	Blank(s)	Blank(s)	Blank(s)	Blank(s)	Blank(s)	Blank(s)	Blank(s)	Blank(s)	Blank(s)	Blank(s)	27	None/Unknown	No/Unknown	Alive	Alive	Alive or dead of other cause	Alive or dead due to cancer	15	Complete dates are available and there are more than 0 days of survival	Alive
429672	Positive histology	Married (including common law)	2nd of 2 or more primaries	Male	2000	74 years	White	Blank(s)	C67.0-Trigone of bladder	8130	8130/3: Papillary transitional cell carcinoma	18	Ta	N0	M0	Blank(s)	Blank(s)	Blank(s)	Blank(s)	Blank(s)	Blank(s)	Blank(s)	Blank(s)	27	None/Unknown	No/Unknown	Dead	Cerebrovascular Diseases	Alive or dead of other cause	Dead (attributable to causes other than this cancer dx)	226	Complete dates are available and there are more than 0 days of survival	Cerebrovascular Diseases
429679	Positive histology	Married (including common law)	2nd of 2 or more primaries	Male	2015	75 years	White	Localized	C67.9-Bladder, NOS	8120	8120/3: Transitional cell carcinoma, NOS	Blank(s)	Blank(s)	Blank(s)	Blank(s)	I	T1	N0	M0	I	T1	N0	M0	27	None/Unknown	No/Unknown	Alive	Alive	Alive or dead of other cause	Alive or dead due to cancer	45	Complete dates are available and there are more than 0 days of survival	Alive
429749	Positive exfoliative cytology, no positive histology	Married (including common law)	2nd of 2 or more primaries	Male	2003	71 years	White	Blank(s)	C67.9-Bladder, NOS	8120	8120/3: Transitional cell carcinoma, NOS	90	TX	NX	MX	Blank(s)	Blank(s)	Blank(s)	Blank(s)	Blank(s)	Blank(s)	Blank(s)	Blank(s)	0	None/Unknown	No/Unknown	Dead	Chronic Obstructive Pulmonary Disease and Allied Cond	Alive or dead of other cause	Dead (attributable to causes other than this cancer dx)	98	Complete dates are available and there are more than 0 days of survival	Chronic Obstructive Pulmonary Disease and Allied Cond
429870	Positive histology	Widowed	2nd of 2 or more primaries	Male	2013	86 years	White	Regional	C67.8-Overlapping lesion of bladder	8120	8120/3: Transitional cell carcinoma, NOS	Blank(s)	Blank(s)	Blank(s)	Blank(s)	III	T4a	N0	M0	III	T4a	N0	M0	20	None/Unknown	No/Unknown	Dead	Urinary Bladder	Dead (attributable to this cancer dx)	Alive or dead due to cancer	6	Complete dates are available and there are more than 0 days of survival	Urinary Bladder
430116	Positive histology	Married (including common law)	2nd of 2 or more primaries	Female	2012	64 years	White	Localized	C67.9-Bladder, NOS	8130	8130/3: Papillary transitional cell carcinoma	Blank(s)	Blank(s)	Blank(s)	Blank(s)	I	T1	N0	M0	I	T1	N0	M0	27	None/Unknown	No/Unknown	Alive	Alive	Alive or dead of other cause	Alive or dead due to cancer	78	Complete dates are available and there are more than 0 days of survival	Alive
430670	Positive histology	Widowed	3rd of 3 or more primaries	Female	2007	88 years	Other (American Indian/AK Native, Asian/Pacific Islander)	In situ	C67.2-Lateral wall of bladder	8010	8010/3: Carcinoma, NOS	Blank(s)	Blank(s)	Blank(s)	Blank(s)	0is	Tis	N0	M0	Blank(s)	Blank(s)	Blank(s)	Blank(s)	27	None/Unknown	No/Unknown	Dead	Miscellaneous Malignant Cancer	Dead (attributable to this cancer dx)	Alive or dead due to cancer	18	Complete dates are available and there are more than 0 days of survival	Miscellaneous Malignant Cancer
432283	Positive histology	Married (including common law)	2nd of 2 or more primaries	Male	2005	78 years	White	Localized	C67.3-Anterior wall of bladder	8130	8130/3: Papillary transitional cell carcinoma	Blank(s)	Blank(s)	Blank(s)	Blank(s)	I	T1	N0	M0	Blank(s)	Blank(s)	Blank(s)	Blank(s)	27	None/Unknown	No/Unknown	Dead	Lung and Bronchus	Alive or dead of other cause	Dead (attributable to causes other than this cancer dx)	45	Complete dates are available and there are more than 0 days of survival	Lung and Bronchus
432695	Positive histology	Married (including common law)	2nd of 2 or more primaries	Male	2011	94 years	Other (American Indian/AK Native, Asian/Pacific Islander)	Localized	C67.2-Lateral wall of bladder	8120	8120/3: Transitional cell carcinoma, NOS	Blank(s)	Blank(s)	Blank(s)	Blank(s)	II	T2a	N0	M0	II	T2a	N0	M0	27	None/Unknown	Yes	Dead	Urinary Bladder	Dead (attributable to this cancer dx)	Alive or dead due to cancer	3	Complete dates are available and there are more than 0 days of survival	Urinary Bladder
433317	Positive histology	Divorced	3rd of 3 or more primaries	Male	2014	78 years	White	In situ	C67.4-Posterior wall of bladder	8130	8130/3: Papillary transitional cell carcinoma	Blank(s)	Blank(s)	Blank(s)	Blank(s)	0a	Ta	N0	M0	0a	Ta	N0	M0	27	None/Unknown	No/Unknown	Alive	Alive	Alive or dead of other cause	Alive or dead due to cancer	53	Complete dates are available and there are more than 0 days of survival	Alive
433872	Positive histology	Married (including common law)	2nd of 2 or more primaries	Male	2013	63 years	White	In situ	C67.8-Overlapping lesion of bladder	8130	8130/3: Papillary transitional cell carcinoma	Blank(s)	Blank(s)	Blank(s)	Blank(s)	0a	Ta	N0	M0	0a	Ta	N0	M0	27	None/Unknown	Yes	Alive	Alive	Alive or dead of other cause	Alive or dead due to cancer	65	Complete dates are available and there are more than 0 days of survival	Alive
434362	Positive exfoliative cytology, no positive histology	Unknown	2nd of 2 or more primaries	Female	2011	78 years	Other (American Indian/AK Native, Asian/Pacific Islander)	Unknown/unstaged	C67.9-Bladder, NOS	8000	8000/3: Neoplasm, malignant	Blank(s)	Blank(s)	Blank(s)	Blank(s)	UNK Stage	TX	N0	M0	UNK Stage	TX	N0	M0	0	None/Unknown	No/Unknown	Alive	Alive	Alive or dead of other cause	Alive or dead due to cancer	95	Complete dates are available and there are more than 0 days of survival	Alive
435149	Positive histology	Married (including common law)	2nd of 2 or more primaries	Female	2003	77 years	White	Blank(s)	C67.8-Overlapping lesion of bladder	8130	8130/3: Papillary transitional cell carcinoma	18	T1	N0	M0	Blank(s)	Blank(s)	Blank(s)	Blank(s)	Blank(s)	Blank(s)	Blank(s)	Blank(s)	22	None/Unknown	No/Unknown	Dead	Urinary Bladder	Dead (attributable to this cancer dx)	Alive or dead due to cancer	97	Complete dates are available and there are more than 0 days of survival	Urinary Bladder
436231	Positive histology	Married (including common law)	2nd of 2 or more primaries	Male	2007	81 years	White	In situ	C67.9-Bladder, NOS	8130	8130/3: Papillary transitional cell carcinoma	Blank(s)	Blank(s)	Blank(s)	Blank(s)	0a	Ta	N0	M0	Blank(s)	Blank(s)	Blank(s)	Blank(s)	27	None/Unknown	No/Unknown	Dead	Pancreas	Alive or dead of other cause	Dead (attributable to causes other than this cancer dx)	9	Complete dates are available and there are more than 0 days of survival	Pancreas
437250	Positive histology	Divorced	2nd of 2 or more primaries	Male	2006	79 years	White	Localized	C67.2-Lateral wall of bladder	8130	8130/3: Papillary transitional cell carcinoma	Blank(s)	Blank(s)	Blank(s)	Blank(s)	I	T1	N0	M0	Blank(s)	Blank(s)	Blank(s)	Blank(s)	27	None/Unknown	No/Unknown	Dead	Urinary Bladder	Dead (attributable to this cancer dx)	Alive or dead due to cancer	98	Complete dates are available and there are more than 0 days of survival	Urinary Bladder
438256	Positive histology	Single (never married)	2nd of 2 or more primaries	Male	2001	79 years	White	Blank(s)	C67.2-Lateral wall of bladder	8130	8130/3: Papillary transitional cell carcinoma	18	Ta	N0	M0	Blank(s)	Blank(s)	Blank(s)	Blank(s)	Blank(s)	Blank(s)	Blank(s)	Blank(s)	27	None/Unknown	No/Unknown	Dead	Diseases of Heart	Alive or dead of other cause	Dead (attributable to causes other than this cancer dx)	7	Complete dates are available and there are more than 0 days of survival	Diseases of Heart
438337	Positive histology	Widowed	2nd of 2 or more primaries	Male	2006	86 years	White	Localized	C67.3-Anterior wall of bladder	8130	8130/3: Papillary transitional cell carcinoma	Blank(s)	Blank(s)	Blank(s)	Blank(s)	II	T2NOS	N0	M0	Blank(s)	Blank(s)	Blank(s)	Blank(s)	27	None/Unknown	No/Unknown	Dead	Urinary Bladder	Dead (attributable to this cancer dx)	Alive or dead due to cancer	5	Complete dates are available and there are more than 0 days of survival	Urinary Bladder
438806	Positive histology	Widowed	2nd of 2 or more primaries	Female	2001	77 years	White	Blank(s)	C67.2-Lateral wall of bladder	8120	8120/3: Transitional cell carcinoma, NOS	20	T2	NX	M0	Blank(s)	Blank(s)	Blank(s)	Blank(s)	Blank(s)	Blank(s)	Blank(s)	Blank(s)	27	Beam radiation	Yes	Dead	Diseases of Heart	Alive or dead of other cause	Dead (attributable to causes other than this cancer dx)	96	Complete dates are available and there are more than 0 days of survival	Diseases of Heart
439934	Positive histology	Single (never married)	2nd of 2 or more primaries	Female	2008	82 years	White	In situ	C67.8-Overlapping lesion of bladder	8130	8130/3: Papillary transitional cell carcinoma	Blank(s)	Blank(s)	Blank(s)	Blank(s)	0a	Ta	N0	M0	Blank(s)	Blank(s)	Blank(s)	Blank(s)	22	None/Unknown	No/Unknown	Dead	Urinary Bladder	Dead (attributable to this cancer dx)	Alive or dead due to cancer	94	Complete dates are available and there are more than 0 days of survival	Urinary Bladder
439934	Positive histology	Widowed	3rd of 3 or more primaries	Female	2015	88 years	White	Localized	C67.2-Lateral wall of bladder	8120	8120/3: Transitional cell carcinoma, NOS	Blank(s)	Blank(s)	Blank(s)	Blank(s)	II	T2NOS	N0	M0	II	T2NOS	N0	M0	27	Beam radiation	Yes	Dead	Urinary Bladder	Dead (attributable to this cancer dx)	Alive or dead due to cancer	18	Complete dates are available and there are more than 0 days of survival	Urinary Bladder
439962	Positive histology	Married (including common law)	2nd of 2 or more primaries	Male	2007	80 years	White	In situ	C67.2-Lateral wall of bladder	8130	8130/3: Papillary transitional cell carcinoma	Blank(s)	Blank(s)	Blank(s)	Blank(s)	0a	Ta	N0	M0	Blank(s)	Blank(s)	Blank(s)	Blank(s)	27	None/Unknown	Yes	Dead	Alzheimers (ICD-9 and 10 only)	Alive or dead of other cause	Dead (attributable to causes other than this cancer dx)	58	Complete dates are available and there are more than 0 days of survival	Alzheimers (ICD-9 and 10 only)
439967	Positive histology	Widowed	2nd of 2 or more primaries	Female	2003	81 years	White	Blank(s)	C67.8-Overlapping lesion of bladder	8120	8120/3: Transitional cell carcinoma, NOS	20	T2	N0	M0	Blank(s)	Blank(s)	Blank(s)	Blank(s)	Blank(s)	Blank(s)	Blank(s)	Blank(s)	27	None/Unknown	Yes	Dead	Urinary Bladder	Dead (attributable to this cancer dx)	Alive or dead due to cancer	13	Complete dates are available and there are more than 0 days of survival	Urinary Bladder
440070	Positive histology	Widowed	2nd of 2 or more primaries	Female	2006	87 years	Black	Localized	C67.9-Bladder, NOS	8130	8130/3: Papillary transitional cell carcinoma	Blank(s)	Blank(s)	Blank(s)	Blank(s)	II	T2a	N0	M0	Blank(s)	Blank(s)	Blank(s)	Blank(s)	50	None/Unknown	No/Unknown	Dead	Esophagus	Alive or dead of other cause	Dead (attributable to causes other than this cancer dx)	36	Complete dates are available and there are more than 0 days of survival	Esophagus
440300	Positive histology	Single (never married)	2nd of 2 or more primaries	Male	2012	85 years	White	Localized	C67.9-Bladder, NOS	8120	8120/3: Transitional cell carcinoma, NOS	Blank(s)	Blank(s)	Blank(s)	Blank(s)	II	T2a	N0	M0	II	T2a	N0	M0	27	None/Unknown	No/Unknown	Dead	Urinary Bladder	Dead (attributable to this cancer dx)	Alive or dead due to cancer	5	Complete dates are available and there are more than 0 days of survival	Urinary Bladder
440652	Positive histology	Married (including common law)	5th of 5 or more primaries	Male	2010	71 years	White	In situ	C67.8-Overlapping lesion of bladder	8130	8130/3: Papillary transitional cell carcinoma	Blank(s)	Blank(s)	Blank(s)	Blank(s)	0a	Ta	N0	M0	0a	Ta	N0	M0	27	None/Unknown	No/Unknown	Dead	Lung and Bronchus	Alive or dead of other cause	Dead (attributable to causes other than this cancer dx)	65	Complete dates are available and there are more than 0 days of survival	Lung and Bronchus
440652	Positive histology	Married (including common law)	7th of 7 or more primaries	Male	2015	76 years	White	Localized	C67.9-Bladder, NOS	8120	8120/3: Transitional cell carcinoma, NOS	Blank(s)	Blank(s)	Blank(s)	Blank(s)	I	T1	N0	M0	I	T1	N0	M0	27	None/Unknown	No/Unknown	Dead	Lung and Bronchus	Alive or dead of other cause	Dead (attributable to causes other than this cancer dx)	6	Complete dates are available and there are more than 0 days of survival	Lung and Bronchus
440759	Positive histology	Married (including common law)	2nd of 2 or more primaries	Male	2007	86 years	White	Localized	C67.3-Anterior wall of bladder	8130	8130/3: Papillary transitional cell carcinoma	Blank(s)	Blank(s)	Blank(s)	Blank(s)	I	T1	N0	M0	Blank(s)	Blank(s)	Blank(s)	Blank(s)	27	None/Unknown	No/Unknown	Dead	Urinary Bladder	Dead (attributable to this cancer dx)	Alive or dead due to cancer	6	Complete dates are available and there are more than 0 days of survival	Urinary Bladder
441595	Positive histology	Married (including common law)	2nd of 2 or more primaries	Male	2002	88 years	White	Blank(s)	C67.2-Lateral wall of bladder	8130	8130/3: Papillary transitional cell carcinoma	18	T1	NX	M0	Blank(s)	Blank(s)	Blank(s)	Blank(s)	Blank(s)	Blank(s)	Blank(s)	Blank(s)	27	None/Unknown	No/Unknown	Dead	Other Cause of Death	Alive or dead of other cause	Dead (attributable to causes other than this cancer dx)	43	Complete dates are available and there are more than 0 days of survival	Other Cause of Death
441848	Positive exfoliative cytology, no positive histology	Widowed	2nd of 2 or more primaries	Male	2005	85 years	White	Unknown/unstaged	C67.9-Bladder, NOS	8130	8130/3: Papillary transitional cell carcinoma	Blank(s)	Blank(s)	Blank(s)	Blank(s)	UNK Stage	TX	NX	MX	Blank(s)	Blank(s)	Blank(s)	Blank(s)	0	None/Unknown	No/Unknown	Dead	Other Cause of Death	Alive or dead of other cause	Dead (attributable to causes other than this cancer dx)	109	Complete dates are available and there are more than 0 days of survival	Other Cause of Death
441887	Positive histology	Single (never married)	2nd of 2 or more primaries	Female	2007	71 years	White	Localized	C67.9-Bladder, NOS	8020	8020/3: Carcinoma, undifferentiated, NOS	Blank(s)	Blank(s)	Blank(s)	Blank(s)	II	T2b	N0	M0	Blank(s)	Blank(s)	Blank(s)	Blank(s)	71	None/Unknown	No/Unknown	Dead	Nephritis, Nephrotic Syndrome and Nephrosis	Dead (attributable to this cancer dx)	Alive or dead due to cancer	53	Complete dates are available and there are more than 0 days of survival	Nephritis, Nephrotic Syndrome and Nephrosis
444188	Positive histology	Married (including common law)	2nd of 2 or more primaries	Male	2003	70 years	White	Blank(s)	C67.9-Bladder, NOS	8130	8130/3: Papillary transitional cell carcinoma	18	Ta	N0	M0	Blank(s)	Blank(s)	Blank(s)	Blank(s)	Blank(s)	Blank(s)	Blank(s)	Blank(s)	27	None/Unknown	No/Unknown	Dead	Diseases of Heart	Alive or dead of other cause	Dead (attributable to causes other than this cancer dx)	186	Complete dates are available and there are more than 0 days of survival	Diseases of Heart
444471	Positive histology	Unknown	2nd of 2 or more primaries	Male	2000	86 years	Other (American Indian/AK Native, Asian/Pacific Islander)	Blank(s)	C67.9-Bladder, NOS	8120	8120/3: Transitional cell carcinoma, NOS	18	T1	NX	M0	Blank(s)	Blank(s)	Blank(s)	Blank(s)	Blank(s)	Blank(s)	Blank(s)	Blank(s)	27	None/Unknown	No/Unknown	Dead	Diseases of Heart	Alive or dead of other cause	Dead (attributable to causes other than this cancer dx)	29	Complete dates are available and there are more than 0 days of survival	Diseases of Heart
444638	Positive histology	Married (including common law)	2nd of 2 or more primaries	Female	2014	72 years	White	Regional	C67.2-Lateral wall of bladder	8122	8122/3: Transitional cell carcinoma, spindle cell	Blank(s)	Blank(s)	Blank(s)	Blank(s)	IV	T4a	N1	M0	IV	T4a	N1	M0	71	None/Unknown	Yes	Dead	Urinary Bladder	Dead (attributable to this cancer dx)	Alive or dead due to cancer	10	Complete dates are available and there are more than 0 days of survival	Urinary Bladder
445924	Positive histology	Married (including common law)	3rd of 3 or more primaries	Male	2002	75 years	White	Blank(s)	C67.9-Bladder, NOS	8130	8130/3: Papillary transitional cell carcinoma	18	Ta	N0	M0	Blank(s)	Blank(s)	Blank(s)	Blank(s)	Blank(s)	Blank(s)	Blank(s)	Blank(s)	27	None/Unknown	No/Unknown	Dead	Urinary Bladder	Dead (attributable to this cancer dx)	Alive or dead due to cancer	158	Complete dates are available and there are more than 0 days of survival	Urinary Bladder
445924	Positive histology	Unknown	4th of 4 or more primaries	Male	2014	87 years	White	Localized	C67.4-Posterior wall of bladder	8120	8120/3: Transitional cell carcinoma, NOS	Blank(s)	Blank(s)	Blank(s)	Blank(s)	II	T2NOS	N0	M0	II	T2NOS	N0	M0	27	None/Unknown	Yes	Dead	Urinary Bladder	Dead (attributable to this cancer dx)	Alive or dead due to cancer	9	Complete dates are available and there are more than 0 days of survival	Urinary Bladder
449225	Positive histology	Married (including common law)	2nd of 2 or more primaries	Male	2000	91 years	White	Blank(s)	C67.9-Bladder, NOS	8120	8120/3: Transitional cell carcinoma, NOS	20	T2	NX	M0	Blank(s)	Blank(s)	Blank(s)	Blank(s)	Blank(s)	Blank(s)	Blank(s)	Blank(s)	27	Beam radiation	No/Unknown	Dead	Prostate	Alive or dead of other cause	Dead (attributable to causes other than this cancer dx)	9	Complete dates are available and there are more than 0 days of survival	Prostate
449967	Positive histology	Married (including common law)	2nd of 2 or more primaries	Female	2011	51 years	White	In situ	C67.2-Lateral wall of bladder	8050	8050/3: Papillary carcinoma, NOS	Blank(s)	Blank(s)	Blank(s)	Blank(s)	0a	Ta	N0	M0	0a	Ta	N0	M0	27	None/Unknown	No/Unknown	Alive	Alive	Alive or dead of other cause	Alive or dead due to cancer	90	Complete dates are available and there are more than 0 days of survival	Alive
452477	Positive histology	Married (including common law)	2nd of 2 or more primaries	Male	2017	67 years	White	In situ	C67.9-Bladder, NOS	8130	8130/3: Papillary transitional cell carcinoma	Blank(s)	Blank(s)	Blank(s)	Blank(s)	Blank(s)	Blank(s)	Blank(s)	Blank(s)	Blank(s)	Blank(s)	Blank(s)	Blank(s)	27	None/Unknown	No/Unknown	Alive	Alive	Alive or dead of other cause	Alive or dead due to cancer	18	Complete dates are available and there are more than 0 days of survival	Alive
452751	Positive histology	Single (never married)	2nd of 2 or more primaries	Female	2005	82 years	White	Regional	C67.3-Anterior wall of bladder	8130	8130/3: Papillary transitional cell carcinoma	Blank(s)	Blank(s)	Blank(s)	Blank(s)	III	T3a	N0	M0	Blank(s)	Blank(s)	Blank(s)	Blank(s)	61	None/Unknown	No/Unknown	Dead	Chronic Obstructive Pulmonary Disease and Allied Cond	Alive or dead of other cause	Dead (attributable to causes other than this cancer dx)	131	Complete dates are available and there are more than 0 days of survival	Chronic Obstructive Pulmonary Disease and Allied Cond
453120	Positive histology	Married (including common law)	2nd of 2 or more primaries	Male	2007	82 years	White	In situ	C67.4-Posterior wall of bladder	8130	8130/3: Papillary transitional cell carcinoma	Blank(s)	Blank(s)	Blank(s)	Blank(s)	0a	Ta	N0	M0	Blank(s)	Blank(s)	Blank(s)	Blank(s)	27	None/Unknown	No/Unknown	Dead	Hypertension without Heart Disease	Alive or dead of other cause	Dead (attributable to causes other than this cancer dx)	58	Complete dates are available and there are more than 0 days of survival	Hypertension without Heart Disease
453424	Positive histology	Married (including common law)	2nd of 2 or more primaries	Female	2007	74 years	White	Localized	C67.8-Overlapping lesion of bladder	8120	8120/3: Transitional cell carcinoma, NOS	Blank(s)	Blank(s)	Blank(s)	Blank(s)	0is	Tis	N0	M0	Blank(s)	Blank(s)	Blank(s)	Blank(s)	27	None/Unknown	No/Unknown	Dead	Alzheimers (ICD-9 and 10 only)	Alive or dead of other cause	Dead (attributable to causes other than this cancer dx)	82	Complete dates are available and there are more than 0 days of survival	Alzheimers (ICD-9 and 10 only)
454487	Positive histology	Widowed	2nd of 2 or more primaries	Male	2011	87 years	White	Localized	C67.0-Trigone of bladder	8120	8120/3: Transitional cell carcinoma, NOS	Blank(s)	Blank(s)	Blank(s)	Blank(s)	II	T2b	N0	M0	II	T2b	N0	M0	27	None/Unknown	No/Unknown	Dead	Other Cause of Death	Alive or dead of other cause	Dead (attributable to causes other than this cancer dx)	20	Complete dates are available and there are more than 0 days of survival	Other Cause of Death
454761	Positive histology	Widowed	3rd of 3 or more primaries	Male	2009	90 years	White	Localized	C67.4-Posterior wall of bladder	8130	8130/3: Papillary transitional cell carcinoma	Blank(s)	Blank(s)	Blank(s)	Blank(s)	II	T2a	N0	M0	Blank(s)	Blank(s)	Blank(s)	Blank(s)	0	None/Unknown	No/Unknown	Dead	Urinary Bladder	Dead (attributable to this cancer dx)	Alive or dead due to cancer	2	Complete dates are available and there are more than 0 days of survival	Urinary Bladder
454790	Positive histology	Married (including common law)	2nd of 2 or more primaries	Male	2001	88 years	White	Blank(s)	C67.4-Posterior wall of bladder	8050	8050/3: Papillary carcinoma, NOS	18	Ta	N0	M0	Blank(s)	Blank(s)	Blank(s)	Blank(s)	Blank(s)	Blank(s)	Blank(s)	Blank(s)	27	None/Unknown	No/Unknown	Dead	Alzheimers (ICD-9 and 10 only)	Alive or dead of other cause	Dead (attributable to causes other than this cancer dx)	78	Incomplete dates are available and there cannot be zero days of follow-up	Alzheimers (ICD-9 and 10 only)
456678	Positive histology	Unknown	2nd of 2 or more primaries	Male	2003	84 years	White	Blank(s)	C67.9-Bladder, NOS	8130	8130/3: Papillary transitional cell carcinoma	40	T4	N0	M0	Blank(s)	Blank(s)	Blank(s)	Blank(s)	Blank(s)	Blank(s)	Blank(s)	Blank(s)	90	None/Unknown	No/Unknown	Dead	Alzheimers (ICD-9 and 10 only)	Alive or dead of other cause	Dead (attributable to causes other than this cancer dx)	28	Complete dates are available and there are more than 0 days of survival	Alzheimers (ICD-9 and 10 only)
457471	Positive histology	Married (including common law)	2nd of 2 or more primaries	Male	2005	84 years	White	Localized	C67.8-Overlapping lesion of bladder	8120	8120/3: Transitional cell carcinoma, NOS	Blank(s)	Blank(s)	Blank(s)	Blank(s)	II	T2b	N0	M0	Blank(s)	Blank(s)	Blank(s)	Blank(s)	27	None/Unknown	No/Unknown	Dead	Miscellaneous Malignant Cancer	Dead (attributable to this cancer dx)	Alive or dead due to cancer	1	Complete dates are available and there are more than 0 days of survival	Miscellaneous Malignant Cancer
457764	Positive histology	Married (including common law)	3rd of 3 or more primaries	Male	2008	63 years	Black	Regional	C67.9-Bladder, NOS	8120	8120/3: Transitional cell carcinoma, NOS	Blank(s)	Blank(s)	Blank(s)	Blank(s)	III	T4a	N0	M0	Blank(s)	Blank(s)	Blank(s)	Blank(s)	61	None/Unknown	Yes	Dead	Miscellaneous Malignant Cancer	Dead (attributable to this cancer dx)	Alive or dead due to cancer	14	Complete dates are available and there are more than 0 days of survival	Miscellaneous Malignant Cancer
458131	Positive histology	Single (never married)	2nd of 2 or more primaries	Female	2010	84 years	Other (American Indian/AK Native, Asian/Pacific Islander)	Localized	C67.9-Bladder, NOS	8120	8120/3: Transitional cell carcinoma, NOS	Blank(s)	Blank(s)	Blank(s)	Blank(s)	I	T1	N0	M0	I	T1	N0	M0	27	None/Unknown	No/Unknown	Alive	Alive	Alive or dead of other cause	Alive or dead due to cancer	102	Complete dates are available and there are more than 0 days of survival	Alive
458238	Positive histology	Married (including common law)	3rd of 3 or more primaries	Male	2007	87 years	Other (American Indian/AK Native, Asian/Pacific Islander)	Localized	C67.0-Trigone of bladder	8120	8120/3: Transitional cell carcinoma, NOS	Blank(s)	Blank(s)	Blank(s)	Blank(s)	0is	Tis	N0	M0	Blank(s)	Blank(s)	Blank(s)	Blank(s)	27	None/Unknown	No/Unknown	Dead	Miscellaneous Malignant Cancer	Dead (attributable to this cancer dx)	Alive or dead due to cancer	23	Complete dates are available and there are more than 0 days of survival	Miscellaneous Malignant Cancer
458287	Positive histology	Widowed	3rd of 3 or more primaries	Female	2002	80 years	White	Blank(s)	C67.9-Bladder, NOS	8130	8130/3: Papillary transitional cell carcinoma	18	Ta	N0	M0	Blank(s)	Blank(s)	Blank(s)	Blank(s)	Blank(s)	Blank(s)	Blank(s)	Blank(s)	27	None/Unknown	No/Unknown	Dead	Urinary Bladder	Dead (attributable to this cancer dx)	Alive or dead due to cancer	57	Complete dates are available and there are more than 0 days of survival	Urinary Bladder
458287	Positive histology	Widowed	4th of 4 or more primaries	Female	2005	83 years	White	Localized	C67.9-Bladder, NOS	8130	8130/3: Papillary transitional cell carcinoma	Blank(s)	Blank(s)	Blank(s)	Blank(s)	I	T1	N0	M0	Blank(s)	Blank(s)	Blank(s)	Blank(s)	27	Beam radiation	No/Unknown	Dead	Urinary Bladder	Dead (attributable to this cancer dx)	Alive or dead due to cancer	28	Complete dates are available and there are more than 0 days of survival	Urinary Bladder
458406	Positive histology	Widowed	2nd of 2 or more primaries	Male	2008	81 years	Black	In situ	C67.9-Bladder, NOS	8130	8130/3: Papillary transitional cell carcinoma	Blank(s)	Blank(s)	Blank(s)	Blank(s)	0a	Ta	N0	M0	Blank(s)	Blank(s)	Blank(s)	Blank(s)	27	None/Unknown	No/Unknown	Dead	Urinary Bladder	Dead (attributable to this cancer dx)	Alive or dead due to cancer	75	Complete dates are available and there are more than 0 days of survival	Urinary Bladder
458406	Positive histology	Widowed	3rd of 3 or more primaries	Male	2010	82 years	Black	Localized	C67.4-Posterior wall of bladder	8120	8120/3: Transitional cell carcinoma, NOS	Blank(s)	Blank(s)	Blank(s)	Blank(s)	II	T2a	N0	M0	II	T2a	N0	M0	60	None/Unknown	No/Unknown	Dead	Urinary Bladder	Dead (attributable to this cancer dx)	Alive or dead due to cancer	57	Complete dates are available and there are more than 0 days of survival	Urinary Bladder
460253	Positive histology	Married (including common law)	2nd of 2 or more primaries	Male	2014	88 years	White	In situ	C67.9-Bladder, NOS	8130	8130/3: Papillary transitional cell carcinoma	Blank(s)	Blank(s)	Blank(s)	Blank(s)	0a	Ta	N0	M0	0a	Ta	N0	M0	27	None/Unknown	Yes	Dead	Pancreas	Alive or dead of other cause	Dead (attributable to causes other than this cancer dx)	27	Complete dates are available and there are more than 0 days of survival	Pancreas
460352	Positive histology	Widowed	2nd of 2 or more primaries	Male	2016	82 years	White	Localized	C67.9-Bladder, NOS	8120	8120/3: Transitional cell carcinoma, NOS	Blank(s)	Blank(s)	Blank(s)	Blank(s)	Blank(s)	Blank(s)	Blank(s)	Blank(s)	Blank(s)	Blank(s)	Blank(s)	Blank(s)	27	None/Unknown	Yes	Alive	Alive	Alive or dead of other cause	Alive or dead due to cancer	35	Complete dates are available and there are more than 0 days of survival	Alive
460608	Positive histology	Divorced	2nd of 2 or more primaries	Female	2013	71 years	Black	Regional	C67.2-Lateral wall of bladder	8033	8033/3: Pseudosarcomatous carcinoma	Blank(s)	Blank(s)	Blank(s)	Blank(s)	III	T4a	N0	M0	III	T4a	N0	M0	61	None/Unknown	Yes	Dead	Urinary Bladder	Dead (attributable to this cancer dx)	Alive or dead due to cancer	12	Complete dates are available and there are more than 0 days of survival	Urinary Bladder
462345	Positive histology	Divorced	2nd of 2 or more primaries	Female	2009	80 years	White	Distant	C67.7-Urachus	8480	8480/3: Mucinous adenocarcinoma	Blank(s)	Blank(s)	Blank(s)	Blank(s)	IV	T3b	N0	M1	Blank(s)	Blank(s)	Blank(s)	Blank(s)	90	None/Unknown	No/Unknown	Alive	Alive	Alive or dead of other cause	Alive or dead due to cancer	118	Complete dates are available and there are more than 0 days of survival	Alive
462361	Positive histology	Single (never married)	3rd of 3 or more primaries	Male	2000	77 years	White	Blank(s)	C67.9-Bladder, NOS	8120	8120/3: Transitional cell carcinoma, NOS	40	TX	NX	M1	Blank(s)	Blank(s)	Blank(s)	Blank(s)	Blank(s)	Blank(s)	Blank(s)	Blank(s)	0	None/Unknown	No/Unknown	Dead	Urinary Bladder	Dead (attributable to this cancer dx)	Alive or dead due to cancer	1	Complete dates are available and there are more than 0 days of survival	Urinary Bladder
462679	Positive histology	Married (including common law)	2nd of 2 or more primaries	Male	2007	78 years	Other (American Indian/AK Native, Asian/Pacific Islander)	In situ	C67.1-Dome of bladder	8120	8120/3: Transitional cell carcinoma, NOS	Blank(s)	Blank(s)	Blank(s)	Blank(s)	0is	Tis	N0	M0	Blank(s)	Blank(s)	Blank(s)	Blank(s)	27	None/Unknown	No/Unknown	Alive	Alive	Alive or dead of other cause	Alive or dead due to cancer	140	Complete dates are available and there are more than 0 days of survival	Alive
463078	Positive histology	Divorced	5th of 5 or more primaries	Female	2003	76 years	White	Blank(s)	C67.9-Bladder, NOS	8130	8130/3: Papillary transitional cell carcinoma	18	T1	N0	M0	Blank(s)	Blank(s)	Blank(s)	Blank(s)	Blank(s)	Blank(s)	Blank(s)	Blank(s)	27	None/Unknown	No/Unknown	Dead	Diseases of Heart	Alive or dead of other cause	Dead (attributable to causes other than this cancer dx)	167	Complete dates are available and there are more than 0 days of survival	Diseases of Heart
463507	Positive histology	Married (including common law)	2nd of 2 or more primaries	Male	2000	76 years	White	Blank(s)	C67.9-Bladder, NOS	8130	8130/3: Papillary transitional cell carcinoma	18	Ta	N0	M0	Blank(s)	Blank(s)	Blank(s)	Blank(s)	Blank(s)	Blank(s)	Blank(s)	Blank(s)	27	None/Unknown	No/Unknown	Dead	Lung and Bronchus	Alive or dead of other cause	Dead (attributable to causes other than this cancer dx)	33	Complete dates are available and there are more than 0 days of survival	Lung and Bronchus
464065	Positive histology	Married (including common law)	2nd of 2 or more primaries	Male	2004	87 years	White	In situ	C67.9-Bladder, NOS	8130	8130/3: Papillary transitional cell carcinoma	Blank(s)	Blank(s)	Blank(s)	Blank(s)	0a	Ta	N0	M0	Blank(s)	Blank(s)	Blank(s)	Blank(s)	27	None/Unknown	No/Unknown	Dead	Other Cause of Death	Alive or dead of other cause	Dead (attributable to causes other than this cancer dx)	47	Complete dates are available and there are more than 0 days of survival	Other Cause of Death
464755	Positive histology	Married (including common law)	2nd of 2 or more primaries	Male	2002	85 years	White	Blank(s)	C67.5-Bladder neck	8130	8130/3: Papillary transitional cell carcinoma	18	Ta	N0	M0	Blank(s)	Blank(s)	Blank(s)	Blank(s)	Blank(s)	Blank(s)	Blank(s)	Blank(s)	27	None/Unknown	No/Unknown	Dead	Urinary Bladder	Dead (attributable to this cancer dx)	Alive or dead due to cancer	122	Complete dates are available and there are more than 0 days of survival	Urinary Bladder
464993	Positive histology	Married (including common law)	2nd of 2 or more primaries	Male	2004	72 years	White	In situ	C67.4-Posterior wall of bladder	8130	8130/3: Papillary transitional cell carcinoma	Blank(s)	Blank(s)	Blank(s)	Blank(s)	0a	Ta	N0	M0	Blank(s)	Blank(s)	Blank(s)	Blank(s)	27	None/Unknown	No/Unknown	Dead	Diabetes Mellitus	Alive or dead of other cause	Dead (attributable to causes other than this cancer dx)	65	Complete dates are available and there are more than 0 days of survival	Diabetes Mellitus
465393	Positive histology	Single (never married)	2nd of 2 or more primaries	Female	2012	79 years	White	Localized	C67.2-Lateral wall of bladder	8120	8120/3: Transitional cell carcinoma, NOS	Blank(s)	Blank(s)	Blank(s)	Blank(s)	I	T1	N0	M0	I	T1	N0	M0	27	None/Unknown	No/Unknown	Dead	Liver	Alive or dead of other cause	Dead (attributable to causes other than this cancer dx)	82	Complete dates are available and there are more than 0 days of survival	Liver
465421	Positive histology	Married (including common law)	3rd of 3 or more primaries	Male	2017	82 years	White	Localized	C67.2-Lateral wall of bladder	8120	8120/3: Transitional cell carcinoma, NOS	Blank(s)	Blank(s)	Blank(s)	Blank(s)	Blank(s)	Blank(s)	Blank(s)	Blank(s)	Blank(s)	Blank(s)	Blank(s)	Blank(s)	27	None/Unknown	No/Unknown	Alive	Alive	Alive or dead of other cause	Alive or dead due to cancer	20	Complete dates are available and there are more than 0 days of survival	Alive
465449	Positive histology	Married (including common law)	2nd of 2 or more primaries	Male	2003	78 years	White	Blank(s)	C67.9-Bladder, NOS	8130	8130/3: Papillary transitional cell carcinoma	18	T1	NX	M0	Blank(s)	Blank(s)	Blank(s)	Blank(s)	Blank(s)	Blank(s)	Blank(s)	Blank(s)	20	None/Unknown	No/Unknown	Dead	Symptoms, Signs and Ill-Defined Conditions	Alive or dead of other cause	Dead (attributable to causes other than this cancer dx)	81	Complete dates are available and there are more than 0 days of survival	Symptoms, Signs and Ill-Defined Conditions
465768	Positive histology	Unknown	2nd of 2 or more primaries	Female	2012	87 years	White	In situ	C67.2-Lateral wall of bladder	8130	8130/3: Papillary transitional cell carcinoma	Blank(s)	Blank(s)	Blank(s)	Blank(s)	0a	Ta	N0	M0	0a	Ta	N0	M0	20	None/Unknown	No/Unknown	Dead	Diseases of Heart	Alive or dead of other cause	Dead (attributable to causes other than this cancer dx)	5	Complete dates are available and there are more than 0 days of survival	Diseases of Heart
465870	Positive histology	Married (including common law)	4th of 4 or more primaries	Female	2000	88 years	White	Blank(s)	C67.6-Ureteric orifice	8130	8130/3: Papillary transitional cell carcinoma	18	Ta	N0	M0	Blank(s)	Blank(s)	Blank(s)	Blank(s)	Blank(s)	Blank(s)	Blank(s)	Blank(s)	27	None/Unknown	No/Unknown	Dead	Myeloma	Alive or dead of other cause	Dead (attributable to causes other than this cancer dx)	3	Complete dates are available and there are more than 0 days of survival	Myeloma
466124	Positive histology	Widowed	2nd of 2 or more primaries	Female	2002	80 years	White	Blank(s)	C67.0-Trigone of bladder	8120	8120/3: Transitional cell carcinoma, NOS	40	TX	N0	M1	Blank(s)	Blank(s)	Blank(s)	Blank(s)	Blank(s)	Blank(s)	Blank(s)	Blank(s)	27	Beam radiation	Yes	Dead	Urinary Bladder	Dead (attributable to this cancer dx)	Alive or dead due to cancer	3	Complete dates are available and there are more than 0 days of survival	Urinary Bladder
466904	Positive histology	Married (including common law)	2nd of 2 or more primaries	Male	2003	83 years	White	Blank(s)	C67.8-Overlapping lesion of bladder	8130	8130/3: Papillary transitional cell carcinoma	18	Ta	N0	M0	Blank(s)	Blank(s)	Blank(s)	Blank(s)	Blank(s)	Blank(s)	Blank(s)	Blank(s)	24	None/Unknown	No/Unknown	Dead	Cerebrovascular Diseases	Alive or dead of other cause	Dead (attributable to causes other than this cancer dx)	29	Complete dates are available and there are more than 0 days of survival	Cerebrovascular Diseases
467128	Positive histology	Married (including common law)	2nd of 2 or more primaries	Male	2000	71 years	White	Blank(s)	C67.2-Lateral wall of bladder	8130	8130/3: Papillary transitional cell carcinoma	18	Ta	N0	M0	Blank(s)	Blank(s)	Blank(s)	Blank(s)	Blank(s)	Blank(s)	Blank(s)	Blank(s)	27	None/Unknown	No/Unknown	Dead	Pancreas	Alive or dead of other cause	Dead (attributable to causes other than this cancer dx)	63	Complete dates are available and there are more than 0 days of survival	Pancreas
467670	Positive histology	Single (never married)	2nd of 2 or more primaries	Male	2011	70 years	White	In situ	C67.6-Ureteric orifice	8130	8130/3: Papillary transitional cell carcinoma	Blank(s)	Blank(s)	Blank(s)	Blank(s)	0a	Ta	N0	M0	0a	Ta	N0	M0	27	None/Unknown	No/Unknown	Alive	Alive	Alive or dead of other cause	Alive or dead due to cancer	88	Complete dates are available and there are more than 0 days of survival	Alive
469121	Positive histology	Married (including common law)	2nd of 2 or more primaries	Male	2001	77 years	White	Blank(s)	C67.9-Bladder, NOS	8130	8130/3: Papillary transitional cell carcinoma	18	Ta	N0	M0	Blank(s)	Blank(s)	Blank(s)	Blank(s)	Blank(s)	Blank(s)	Blank(s)	Blank(s)	27	None/Unknown	No/Unknown	Alive	Alive	Alive or dead of other cause	Alive or dead due to cancer	205	Complete dates are available and there are more than 0 days of survival	Alive
469687	Positive histology	Married (including common law)	2nd of 2 or more primaries	Male	2004	87 years	White	In situ	C67.9-Bladder, NOS	8130	8130/3: Papillary transitional cell carcinoma	Blank(s)	Blank(s)	Blank(s)	Blank(s)	0a	Ta	N0	M0	Blank(s)	Blank(s)	Blank(s)	Blank(s)	27	None/Unknown	No/Unknown	Dead	Prostate	Alive or dead of other cause	Dead (attributable to causes other than this cancer dx)	62	Complete dates are available and there are more than 0 days of survival	Prostate
469687	Positive histology	Married (including common law)	3rd of 3 or more primaries	Male	2008	91 years	White	Localized	C67.0-Trigone of bladder	8120	8120/3: Transitional cell carcinoma, NOS	Blank(s)	Blank(s)	Blank(s)	Blank(s)	II	T2b	N0	M0	Blank(s)	Blank(s)	Blank(s)	Blank(s)	27	Beam radiation	No/Unknown	Dead	Prostate	Alive or dead of other cause	Dead (attributable to causes other than this cancer dx)	16	Complete dates are available and there are more than 0 days of survival	Prostate
471197	Positive histology	Married (including common law)	3rd of 3 or more primaries	Female	2003	58 years	White	Blank(s)	C67.9-Bladder, NOS	8130	8130/3: Papillary transitional cell carcinoma	30	T3a	N0	M0	Blank(s)	Blank(s)	Blank(s)	Blank(s)	Blank(s)	Blank(s)	Blank(s)	Blank(s)	62	None/Unknown	No/Unknown	Alive	Alive	Alive or dead of other cause	Alive or dead due to cancer	182	Complete dates are available and there are more than 0 days of survival	Alive
472195	Positive histology	Unknown	3rd of 3 or more primaries	Female	2012	78 years	White	Localized	C67.1-Dome of bladder	8130	8130/3: Papillary transitional cell carcinoma	Blank(s)	Blank(s)	Blank(s)	Blank(s)	I	T1	N0	M0	I	T1	N0	M0	27	None/Unknown	No/Unknown	Alive	Alive	Alive or dead of other cause	Alive or dead due to cancer	83	Complete dates are available and there are more than 0 days of survival	Alive
473009	Positive histology	Widowed	2nd of 2 or more primaries	Male	2012	89 years	White	Localized	C67.9-Bladder, NOS	8120	8120/3: Transitional cell carcinoma, NOS	Blank(s)	Blank(s)	Blank(s)	Blank(s)	0is	Tis	NX	MX	0is	Tis	NX	M0	27	None/Unknown	No/Unknown	Dead	Diseases of Heart	Alive or dead of other cause	Dead (attributable to causes other than this cancer dx)	2	Complete dates are available and there are more than 0 days of survival	Diseases of Heart
473435	Positive histology	Widowed	2nd of 2 or more primaries	Male	2000	75 years	White	Blank(s)	C67.4-Posterior wall of bladder	8130	8130/3: Papillary transitional cell carcinoma	18	T1	N0	M0	Blank(s)	Blank(s)	Blank(s)	Blank(s)	Blank(s)	Blank(s)	Blank(s)	Blank(s)	27	None/Unknown	No/Unknown	Dead	Diseases of Heart	Alive or dead of other cause	Dead (attributable to causes other than this cancer dx)	207	Complete dates are available and there are more than 0 days of survival	Diseases of Heart
473548	Positive histology	Single (never married)	2nd of 2 or more primaries	Male	2004	70 years	Black	In situ	C67.9-Bladder, NOS	8130	8130/3: Papillary transitional cell carcinoma	Blank(s)	Blank(s)	Blank(s)	Blank(s)	0a	Ta	N0	M0	Blank(s)	Blank(s)	Blank(s)	Blank(s)	22	None/Unknown	No/Unknown	Alive	Alive	Alive or dead of other cause	Alive or dead due to cancer	168	Complete dates are available and there are more than 0 days of survival	Alive
473582	Positive histology	Unknown	4th of 4 or more primaries	Female	2011	69 years	White	Localized	C67.8-Overlapping lesion of bladder	8120	8120/3: Transitional cell carcinoma, NOS	Blank(s)	Blank(s)	Blank(s)	Blank(s)	UNK Stage	T2a	NX	MX	UNK Stage	T2a	NX	M0	0	None/Unknown	No/Unknown	Dead	Chronic Liver Disease and Cirrhosis	Alive or dead of other cause	Dead (attributable to causes other than this cancer dx)	0	Complete dates are available and there are 0 days of survival	Chronic Liver Disease and Cirrhosis
474538	Positive histology	Married (including common law)	2nd of 2 or more primaries	Male	2004	80 years	White	Localized	C67.9-Bladder, NOS	8130	8130/3: Papillary transitional cell carcinoma	Blank(s)	Blank(s)	Blank(s)	Blank(s)	I	T1	N0	M0	Blank(s)	Blank(s)	Blank(s)	Blank(s)	27	None/Unknown	No/Unknown	Dead	Esophagus	Alive or dead of other cause	Dead (attributable to causes other than this cancer dx)	71	Complete dates are available and there are more than 0 days of survival	Esophagus
474743	Positive histology	Married (including common law)	2nd of 2 or more primaries	Male	2013	77 years	White	Localized	C67.8-Overlapping lesion of bladder	8120	8120/3: Transitional cell carcinoma, NOS	Blank(s)	Blank(s)	Blank(s)	Blank(s)	I	T1	N0	M0	I	T1	N0	M0	0	None/Unknown	No/Unknown	Dead	Esophagus	Alive or dead of other cause	Dead (attributable to causes other than this cancer dx)	57	Complete dates are available and there are more than 0 days of survival	Esophagus
474932	Positive histology	Married (including common law)	2nd of 2 or more primaries	Male	2007	86 years	White	In situ	C67.2-Lateral wall of bladder	8130	8130/3: Papillary transitional cell carcinoma	Blank(s)	Blank(s)	Blank(s)	Blank(s)	0a	Ta	N0	M0	Blank(s)	Blank(s)	Blank(s)	Blank(s)	27	None/Unknown	No/Unknown	Dead	Accidents and Adverse Effects	Alive or dead of other cause	Dead (attributable to causes other than this cancer dx)	61	Complete dates are available and there are more than 0 days of survival	Accidents and Adverse Effects
475397	Positive histology	Widowed	2nd of 2 or more primaries	Female	2003	72 years	White	Blank(s)	C67.9-Bladder, NOS	8130	8130/3: Papillary transitional cell carcinoma	90	TX	N0	MX	Blank(s)	Blank(s)	Blank(s)	Blank(s)	Blank(s)	Blank(s)	Blank(s)	Blank(s)	27	None/Unknown	No/Unknown	Dead	Lung and Bronchus	Alive or dead of other cause	Dead (attributable to causes other than this cancer dx)	99	Complete dates are available and there are more than 0 days of survival	Lung and Bronchus
475531	Positive histology	Widowed	2nd of 2 or more primaries	Female	2003	88 years	White	Blank(s)	C67.9-Bladder, NOS	8130	8130/3: Papillary transitional cell carcinoma	18	T1	N0	M0	Blank(s)	Blank(s)	Blank(s)	Blank(s)	Blank(s)	Blank(s)	Blank(s)	Blank(s)	27	None/Unknown	No/Unknown	Dead	Diseases of Heart	Alive or dead of other cause	Dead (attributable to causes other than this cancer dx)	30	Complete dates are available and there are more than 0 days of survival	Diseases of Heart
475586	Positive histology	Single (never married)	2nd of 2 or more primaries	Female	2012	61 years	White	Localized	C67.4-Posterior wall of bladder	8130	8130/3: Papillary transitional cell carcinoma	Blank(s)	Blank(s)	Blank(s)	Blank(s)	I	T1	N0	M0	I	T1	N0	M0	27	None/Unknown	No/Unknown	Dead	Other Urinary Organs	Dead (attributable to this cancer dx)	Alive or dead due to cancer	23	Complete dates are available and there are more than 0 days of survival	Other Urinary Organs
475588	Positive histology	Married (including common law)	2nd of 2 or more primaries	Male	2000	83 years	White	Blank(s)	C67.8-Overlapping lesion of bladder	8130	8130/3: Papillary transitional cell carcinoma	18	T1	NX	M0	Blank(s)	Blank(s)	Blank(s)	Blank(s)	Blank(s)	Blank(s)	Blank(s)	Blank(s)	27	None/Unknown	No/Unknown	Dead	Brain and Other Nervous System	Alive or dead of other cause	Dead (attributable to causes other than this cancer dx)	60	Complete dates are available and there are more than 0 days of survival	Brain and Other Nervous System
475615	Positive histology	Married (including common law)	2nd of 2 or more primaries	Male	2009	84 years	White	In situ	C67.3-Anterior wall of bladder	8130	8130/3: Papillary transitional cell carcinoma	Blank(s)	Blank(s)	Blank(s)	Blank(s)	0a	Ta	N0	M0	Blank(s)	Blank(s)	Blank(s)	Blank(s)	20	None/Unknown	No/Unknown	Dead	Other Cause of Death	Alive or dead of other cause	Dead (attributable to causes other than this cancer dx)	66	Complete dates are available and there are more than 0 days of survival	Other Cause of Death
475701	Positive histology	Married (including common law)	3rd of 3 or more primaries	Male	2008	78 years	White	Localized	C67.9-Bladder, NOS	8140	8140/3: Adenocarcinoma, NOS	Blank(s)	Blank(s)	Blank(s)	Blank(s)	I	T1	N0	M0	Blank(s)	Blank(s)	Blank(s)	Blank(s)	27	None/Unknown	No/Unknown	Alive	Alive	Alive or dead of other cause	Alive or dead due to cancer	128	Complete dates are available and there are more than 0 days of survival	Alive
477093	Positive histology	Married (including common law)	3rd of 3 or more primaries	Male	2004	81 years	White	Localized	C67.4-Posterior wall of bladder	8120	8120/3: Transitional cell carcinoma, NOS	Blank(s)	Blank(s)	Blank(s)	Blank(s)	II	T2b	N0	M0	Blank(s)	Blank(s)	Blank(s)	Blank(s)	27	None/Unknown	No/Unknown	Dead	Urinary Bladder	Dead (attributable to this cancer dx)	Alive or dead due to cancer	19	Complete dates are available and there are more than 0 days of survival	Urinary Bladder
477174	Positive histology	Single (never married)	2nd of 2 or more primaries	Male	2006	74 years	White	Localized	C67.2-Lateral wall of bladder	8130	8130/3: Papillary transitional cell carcinoma	Blank(s)	Blank(s)	Blank(s)	Blank(s)	I	T1	N0	M0	Blank(s)	Blank(s)	Blank(s)	Blank(s)	27	None/Unknown	No/Unknown	Dead	Diseases of Heart	Alive or dead of other cause	Dead (attributable to causes other than this cancer dx)	128	Complete dates are available and there are more than 0 days of survival	Diseases of Heart
477569	Positive histology	Married (including common law)	2nd of 2 or more primaries	Male	2007	80 years	White	In situ	C67.0-Trigone of bladder	8130	8130/3: Papillary transitional cell carcinoma	Blank(s)	Blank(s)	Blank(s)	Blank(s)	0a	Ta	N0	M0	Blank(s)	Blank(s)	Blank(s)	Blank(s)	27	None/Unknown	No/Unknown	Alive	Alive	Alive or dead of other cause	Alive or dead due to cancer	140	Complete dates are available and there are more than 0 days of survival	Alive
477727	Positive histology	Single (never married)	2nd of 2 or more primaries	Female	2003	75 years	White	Blank(s)	C67.9-Bladder, NOS	8130	8130/3: Papillary transitional cell carcinoma	18	T1	N0	M0	Blank(s)	Blank(s)	Blank(s)	Blank(s)	Blank(s)	Blank(s)	Blank(s)	Blank(s)	27	None/Unknown	No/Unknown	Dead	Lung and Bronchus	Alive or dead of other cause	Dead (attributable to causes other than this cancer dx)	31	Complete dates are available and there are more than 0 days of survival	Lung and Bronchus
478148	Positive histology	Married (including common law)	2nd of 2 or more primaries	Male	2001	87 years	White	Blank(s)	C67.0-Trigone of bladder	8130	8130/3: Papillary transitional cell carcinoma	18	Ta	N0	M0	Blank(s)	Blank(s)	Blank(s)	Blank(s)	Blank(s)	Blank(s)	Blank(s)	Blank(s)	27	None/Unknown	No/Unknown	Dead	Prostate	Alive or dead of other cause	Dead (attributable to causes other than this cancer dx)	19	Complete dates are available and there are more than 0 days of survival	Prostate
478172	Positive histology	Single (never married)	2nd of 2 or more primaries	Female	2010	57 years	White	In situ	C67.9-Bladder, NOS	8130	8130/3: Papillary transitional cell carcinoma	Blank(s)	Blank(s)	Blank(s)	Blank(s)	0a	Ta	N0	M0	0a	Ta	N0	M0	27	None/Unknown	No/Unknown	Alive	Alive	Alive or dead of other cause	Alive or dead due to cancer	107	Complete dates are available and there are more than 0 days of survival	Alive
479295	Radiography without microscopic confirm	Married (including common law)	2nd of 2 or more primaries	Male	2005	92 years	White	Unknown/unstaged	C67.2-Lateral wall of bladder	8120	8120/3: Transitional cell carcinoma, NOS	Blank(s)	Blank(s)	Blank(s)	Blank(s)	UNK Stage	TX	NX	MX	Blank(s)	Blank(s)	Blank(s)	Blank(s)	0	None/Unknown	No/Unknown	Dead	Urinary Bladder	Dead (attributable to this cancer dx)	Alive or dead due to cancer	1	Complete dates are available and there are more than 0 days of survival	Urinary Bladder
479695	Clinical diagnosis only	Married (including common law)	2nd of 2 or more primaries	Female	2007	75 years	White	Localized	C67.6-Ureteric orifice	8130	8130/3: Papillary transitional cell carcinoma	Blank(s)	Blank(s)	Blank(s)	Blank(s)	I	T1	N0	M0	Blank(s)	Blank(s)	Blank(s)	Blank(s)	27	None/Unknown	No/Unknown	Dead	Urinary Bladder	Dead (attributable to this cancer dx)	Alive or dead due to cancer	60	Complete dates are available and there are more than 0 days of survival	Urinary Bladder
480900	Positive histology	Married (including common law)	3rd of 3 or more primaries	Male	2017	79 years	White	In situ	C67.2-Lateral wall of bladder	8130	8130/3: Papillary transitional cell carcinoma	Blank(s)	Blank(s)	Blank(s)	Blank(s)	Blank(s)	Blank(s)	Blank(s)	Blank(s)	Blank(s)	Blank(s)	Blank(s)	Blank(s)	27	None/Unknown	No/Unknown	Alive	Alive	Alive or dead of other cause	Alive or dead due to cancer	15	Complete dates are available and there are more than 0 days of survival	Alive
481115	Positive histology	Married (including common law)	4th of 4 or more primaries	Male	2007	82 years	Other (American Indian/AK Native, Asian/Pacific Islander)	Localized	C67.9-Bladder, NOS	8130	8130/3: Papillary transitional cell carcinoma	Blank(s)	Blank(s)	Blank(s)	Blank(s)	I	T1	N0	M0	Blank(s)	Blank(s)	Blank(s)	Blank(s)	27	None/Unknown	No/Unknown	Dead	Urinary Bladder	Dead (attributable to this cancer dx)	Alive or dead due to cancer	8	Complete dates are available and there are more than 0 days of survival	Urinary Bladder
481221	Positive histology	Married (including common law)	2nd of 2 or more primaries	Male	2002	81 years	White	Blank(s)	C67.4-Posterior wall of bladder	8130	8130/3: Papillary transitional cell carcinoma	18	Ta	N0	M0	Blank(s)	Blank(s)	Blank(s)	Blank(s)	Blank(s)	Blank(s)	Blank(s)	Blank(s)	27	None/Unknown	No/Unknown	Dead	Other Cause of Death	Alive or dead of other cause	Dead (attributable to causes other than this cancer dx)	190	Complete dates are available and there are more than 0 days of survival	Other Cause of Death
482877	Positive histology	Married (including common law)	2nd of 2 or more primaries	Female	2002	79 years	White	Blank(s)	C67.9-Bladder, NOS	8130	8130/3: Papillary transitional cell carcinoma	18	T1	N0	M0	Blank(s)	Blank(s)	Blank(s)	Blank(s)	Blank(s)	Blank(s)	Blank(s)	Blank(s)	27	None/Unknown	No/Unknown	Dead	Cerebrovascular Diseases	Alive or dead of other cause	Dead (attributable to causes other than this cancer dx)	94	Complete dates are available and there are more than 0 days of survival	Cerebrovascular Diseases
483195	Positive histology	Married (including common law)	3rd of 3 or more primaries	Female	2014	75 years	Other (American Indian/AK Native, Asian/Pacific Islander)	Localized	C67.4-Posterior wall of bladder	8130	8130/3: Papillary transitional cell carcinoma	Blank(s)	Blank(s)	Blank(s)	Blank(s)	I	T1	N0	M0	I	T1	N0	M0	27	None/Unknown	Yes	Dead	Pancreas	Alive or dead of other cause	Dead (attributable to causes other than this cancer dx)	11	Complete dates are available and there are more than 0 days of survival	Pancreas
483890	Positive histology	Married (including common law)	3rd of 3 or more primaries	Female	2010	80 years	White	Regional	C67.2-Lateral wall of bladder	8120	8120/3: Transitional cell carcinoma, NOS	Blank(s)	Blank(s)	Blank(s)	Blank(s)	IV	T4b	N0	M0	IV	T4b	N0	M0	27	None/Unknown	Yes	Dead	Miscellaneous Malignant Cancer	Dead (attributable to this cancer dx)	Alive or dead due to cancer	5	Complete dates are available and there are more than 0 days of survival	Miscellaneous Malignant Cancer
485016	Positive histology	Widowed	2nd of 2 or more primaries	Female	2001	84 years	White	Blank(s)	C67.8-Overlapping lesion of bladder	8120	8120/3: Transitional cell carcinoma, NOS	90	TX	NX	MX	Blank(s)	Blank(s)	Blank(s)	Blank(s)	Blank(s)	Blank(s)	Blank(s)	Blank(s)	0	Beam radiation	No/Unknown	Dead	Urinary Bladder	Dead (attributable to this cancer dx)	Alive or dead due to cancer	0	Complete dates are available and there are more than 0 days of survival	Urinary Bladder
485521	Positive histology	Married (including common law)	2nd of 2 or more primaries	Female	2010	70 years	White	In situ	C67.9-Bladder, NOS	8130	8130/3: Papillary transitional cell carcinoma	Blank(s)	Blank(s)	Blank(s)	Blank(s)	0a	Ta	N0	M0	0a	Ta	N0	M0	27	None/Unknown	No/Unknown	Alive	Alive	Alive or dead of other cause	Alive or dead due to cancer	107	Complete dates are available and there are more than 0 days of survival	Alive
485521	Positive histology	Married (including common law)	3rd of 3 or more primaries	Female	2012	72 years	White	Localized	C67.4-Posterior wall of bladder	8120	8120/3: Transitional cell carcinoma, NOS	Blank(s)	Blank(s)	Blank(s)	Blank(s)	I	T1	N0	M0	I	T1	N0	M0	27	None/Unknown	No/Unknown	Alive	Alive	Alive or dead of other cause	Alive or dead due to cancer	81	Complete dates are available and there are more than 0 days of survival	Alive
485788	Positive histology	Single (never married)	2nd of 2 or more primaries	Female	2003	71 years	White	Blank(s)	C67.9-Bladder, NOS	8130	8130/3: Papillary transitional cell carcinoma	18	Ta	N0	M0	Blank(s)	Blank(s)	Blank(s)	Blank(s)	Blank(s)	Blank(s)	Blank(s)	Blank(s)	27	None/Unknown	No/Unknown	Dead	Lung and Bronchus	Alive or dead of other cause	Dead (attributable to causes other than this cancer dx)	22	Complete dates are available and there are more than 0 days of survival	Lung and Bronchus
486170	Positive histology	Single (never married)	2nd of 2 or more primaries	Male	2002	82 years	White	Blank(s)	C67.1-Dome of bladder	8130	8130/3: Papillary transitional cell carcinoma	18	T1	N0	M0	Blank(s)	Blank(s)	Blank(s)	Blank(s)	Blank(s)	Blank(s)	Blank(s)	Blank(s)	27	None/Unknown	No/Unknown	Dead	Alzheimers (ICD-9 and 10 only)	Alive or dead of other cause	Dead (attributable to causes other than this cancer dx)	133	Complete dates are available and there are more than 0 days of survival	Alzheimers (ICD-9 and 10 only)
486364	Positive histology	Married (including common law)	3rd of 3 or more primaries	Male	2012	75 years	White	In situ	C67.8-Overlapping lesion of bladder	8120	8120/3: Transitional cell carcinoma, NOS	Blank(s)	Blank(s)	Blank(s)	Blank(s)	0a	Ta	N0	M0	0a	Ta	N0	M0	27	None/Unknown	No/Unknown	Alive	Alive	Alive or dead of other cause	Alive or dead due to cancer	75	Complete dates are available and there are more than 0 days of survival	Alive
487030	Positive histology	Married (including common law)	2nd of 2 or more primaries	Male	2001	73 years	White	Blank(s)	C67.9-Bladder, NOS	8120	8120/3: Transitional cell carcinoma, NOS	40	T4	N0	M0	Blank(s)	Blank(s)	Blank(s)	Blank(s)	Blank(s)	Blank(s)	Blank(s)	Blank(s)	80	None/Unknown	No/Unknown	Dead	Diseases of Heart	Alive or dead of other cause	Dead (attributable to causes other than this cancer dx)	76	Complete dates are available and there are more than 0 days of survival	Diseases of Heart
487991	Positive histology	Married (including common law)	3rd of 3 or more primaries	Male	2014	69 years	White	In situ	C67.9-Bladder, NOS	8130	8130/3: Papillary transitional cell carcinoma	Blank(s)	Blank(s)	Blank(s)	Blank(s)	0a	Ta	N0	M0	0a	Ta	N0	M0	27	None/Unknown	No/Unknown	Alive	Alive	Alive or dead of other cause	Alive or dead due to cancer	55	Complete dates are available and there are more than 0 days of survival	Alive
488131	Positive histology	Married (including common law)	3rd of 3 or more primaries	Male	2012	85 years	White	Localized	C67.2-Lateral wall of bladder	8120	8120/3: Transitional cell carcinoma, NOS	Blank(s)	Blank(s)	Blank(s)	Blank(s)	II	T2NOS	N0	M0	II	T2NOS	N0	M0	27	None/Unknown	No/Unknown	Dead	Urinary Bladder	Dead (attributable to this cancer dx)	Alive or dead due to cancer	8	Complete dates are available and there are more than 0 days of survival	Urinary Bladder
488221	Unknown	Widowed	2nd of 2 or more primaries	Male	2004	88 years	White	Unknown/unstaged	C67.9-Bladder, NOS	8000	8000/3: Neoplasm, malignant	Blank(s)	Blank(s)	Blank(s)	Blank(s)	UNK Stage	TX	NX	MX	Blank(s)	Blank(s)	Blank(s)	Blank(s)	99	None/Unknown	No/Unknown	Dead	Urinary Bladder	Dead (attributable to this cancer dx)	Alive or dead due to cancer	Unknown	Not calculated because a Death Certificate Only or Autopsy Only case	Urinary Bladder
488304	Positive histology	Widowed	2nd of 2 or more primaries	Male	2014	94 years	Other (American Indian/AK Native, Asian/Pacific Islander)	Localized	C67.6-Ureteric orifice	8120	8120/3: Transitional cell carcinoma, NOS	Blank(s)	Blank(s)	Blank(s)	Blank(s)	II	T2a	N0	M0	II	T2a	N0	M0	0	None/Unknown	No/Unknown	Alive	Alive	Alive or dead of other cause	Alive or dead due to cancer	59	Complete dates are available and there are more than 0 days of survival	Alive
488500	Positive histology	Married (including common law)	2nd of 2 or more primaries	Male	2006	51 years	Black	In situ	C67.2-Lateral wall of bladder	8130	8130/3: Papillary transitional cell carcinoma	Blank(s)	Blank(s)	Blank(s)	Blank(s)	0a	Ta	N0	M0	Blank(s)	Blank(s)	Blank(s)	Blank(s)	27	None/Unknown	No/Unknown	Dead	Diseases of Heart	Alive or dead of other cause	Dead (attributable to causes other than this cancer dx)	108	Complete dates are available and there are more than 0 days of survival	Diseases of Heart
488623	Positive histology	Unknown	2nd of 2 or more primaries	Male	2013	93 years	White	In situ	C67.5-Bladder neck	8130	8130/3: Papillary transitional cell carcinoma	Blank(s)	Blank(s)	Blank(s)	Blank(s)	0a	Ta	N0	M0	0a	Ta	N0	M0	27	None/Unknown	Yes	Dead	Urinary Bladder	Dead (attributable to this cancer dx)	Alive or dead due to cancer	21	Complete dates are available and there are more than 0 days of survival	Urinary Bladder
488872	Positive histology	Married (including common law)	2nd of 2 or more primaries	Male	2005	73 years	Other (American Indian/AK Native, Asian/Pacific Islander)	Localized	C67.3-Anterior wall of bladder	8130	8130/3: Papillary transitional cell carcinoma	Blank(s)	Blank(s)	Blank(s)	Blank(s)	I	T1	N0	M0	Blank(s)	Blank(s)	Blank(s)	Blank(s)	27	None/Unknown	No/Unknown	Alive	Alive	Alive or dead of other cause	Alive or dead due to cancer	158	Complete dates are available and there are more than 0 days of survival	Alive
489001	Positive histology	Widowed	2nd of 2 or more primaries	Female	2006	86 years	White	In situ	C67.9-Bladder, NOS	8130	8130/3: Papillary transitional cell carcinoma	Blank(s)	Blank(s)	Blank(s)	Blank(s)	0a	Ta	N0	M0	Blank(s)	Blank(s)	Blank(s)	Blank(s)	27	None/Unknown	No/Unknown	Dead	Accidents and Adverse Effects	Alive or dead of other cause	Dead (attributable to causes other than this cancer dx)	90	Complete dates are available and there are more than 0 days of survival	Accidents and Adverse Effects
489245	Positive histology	Married (including common law)	3rd of 3 or more primaries	Male	2002	78 years	White	Blank(s)	C67.0-Trigone of bladder	8130	8130/3: Papillary transitional cell carcinoma	20	T2	N0	M0	Blank(s)	Blank(s)	Blank(s)	Blank(s)	Blank(s)	Blank(s)	Blank(s)	Blank(s)	27	None/Unknown	No/Unknown	Dead	Miscellaneous Malignant Cancer	Dead (attributable to this cancer dx)	Alive or dead due to cancer	22	Complete dates are available and there are more than 0 days of survival	Miscellaneous Malignant Cancer
489473	Positive histology	Married (including common law)	2nd of 2 or more primaries	Male	2004	61 years	White	In situ	C67.2-Lateral wall of bladder	8130	8130/3: Papillary transitional cell carcinoma	Blank(s)	Blank(s)	Blank(s)	Blank(s)	0a	Ta	N0	M0	Blank(s)	Blank(s)	Blank(s)	Blank(s)	27	None/Unknown	No/Unknown	Alive	Alive	Alive or dead of other cause	Alive or dead due to cancer	179	Complete dates are available and there are more than 0 days of survival	Alive
490042	Positive histology	Married (including common law)	3rd of 3 or more primaries	Female	2016	78 years	White	Localized	C67.9-Bladder, NOS	8130	8130/3: Papillary transitional cell carcinoma	Blank(s)	Blank(s)	Blank(s)	Blank(s)	Blank(s)	Blank(s)	Blank(s)	Blank(s)	Blank(s)	Blank(s)	Blank(s)	Blank(s)	27	None/Unknown	Yes	Dead	Other Cause of Death	Alive or dead of other cause	Dead (attributable to causes other than this cancer dx)	29	Complete dates are available and there are more than 0 days of survival	Other Cause of Death
491194	Positive histology	Married (including common law)	3rd of 3 or more primaries	Male	2004	91 years	White	In situ	C67.2-Lateral wall of bladder	8130	8130/3: Papillary transitional cell carcinoma	Blank(s)	Blank(s)	Blank(s)	Blank(s)	0a	Ta	N0	M0	Blank(s)	Blank(s)	Blank(s)	Blank(s)	27	None/Unknown	No/Unknown	Dead	Other Cause of Death	Alive or dead of other cause	Dead (attributable to causes other than this cancer dx)	96	Complete dates are available and there are more than 0 days of survival	Other Cause of Death
491194	Positive histology	Married (including common law)	4th of 4 or more primaries	Male	2005	92 years	White	Localized	C67.9-Bladder, NOS	8130	8130/3: Papillary transitional cell carcinoma	Blank(s)	Blank(s)	Blank(s)	Blank(s)	I	T1	N0	M0	Blank(s)	Blank(s)	Blank(s)	Blank(s)	27	None/Unknown	No/Unknown	Dead	Other Cause of Death	Alive or dead of other cause	Dead (attributable to causes other than this cancer dx)	91	Complete dates are available and there are more than 0 days of survival	Other Cause of Death
491480	Positive histology	Single (never married)	3rd of 3 or more primaries	Male	2005	67 years	White	In situ	C67.9-Bladder, NOS	8130	8130/3: Papillary transitional cell carcinoma	Blank(s)	Blank(s)	Blank(s)	Blank(s)	0a	Ta	N0	M0	Blank(s)	Blank(s)	Blank(s)	Blank(s)	27	None/Unknown	No/Unknown	Dead	Miscellaneous Malignant Cancer	Dead (attributable to this cancer dx)	Alive or dead due to cancer	23	Complete dates are available and there are more than 0 days of survival	Miscellaneous Malignant Cancer
491486	Positive histology	Married (including common law)	2nd of 2 or more primaries	Male	2011	70 years	White	Localized	C67.8-Overlapping lesion of bladder	8120	8120/3: Transitional cell carcinoma, NOS	Blank(s)	Blank(s)	Blank(s)	Blank(s)	I	T1	N0	M0	I	T1	N0	M0	27	None/Unknown	No/Unknown	Alive	Alive	Alive or dead of other cause	Alive or dead due to cancer	92	Complete dates are available and there are more than 0 days of survival	Alive
491504	Positive histology	Divorced	2nd of 2 or more primaries	Female	2004	76 years	White	In situ	C67.6-Ureteric orifice	8130	8130/3: Papillary transitional cell carcinoma	Blank(s)	Blank(s)	Blank(s)	Blank(s)	0a	Ta	N0	M0	Blank(s)	Blank(s)	Blank(s)	Blank(s)	27	None/Unknown	No/Unknown	Dead	Chronic Obstructive Pulmonary Disease and Allied Cond	Alive or dead of other cause	Dead (attributable to causes other than this cancer dx)	125	Complete dates are available and there are more than 0 days of survival	Chronic Obstructive Pulmonary Disease and Allied Cond
491600	Positive histology	Single (never married)	2nd of 2 or more primaries	Female	2015	78 years	White	Localized	C67.9-Bladder, NOS	8130	8130/3: Papillary transitional cell carcinoma	Blank(s)	Blank(s)	Blank(s)	Blank(s)	I	T1	N0	M0	I	T1	N0	M0	27	None/Unknown	Yes	Alive	Alive	Alive or dead of other cause	Alive or dead due to cancer	40	Complete dates are available and there are more than 0 days of survival	Alive
492031	Positive histology	Married (including common law)	2nd of 2 or more primaries	Male	2000	84 years	White	Blank(s)	C67.9-Bladder, NOS	8130	8130/3: Papillary transitional cell carcinoma	18	Ta	N0	M0	Blank(s)	Blank(s)	Blank(s)	Blank(s)	Blank(s)	Blank(s)	Blank(s)	Blank(s)	27	None/Unknown	No/Unknown	Dead	Alzheimers (ICD-9 and 10 only)	Alive or dead of other cause	Dead (attributable to causes other than this cancer dx)	72	Complete dates are available and there are more than 0 days of survival	Alzheimers (ICD-9 and 10 only)
492095	Positive histology	Single (never married)	3rd of 3 or more primaries	Female	2014	81 years	Black	In situ	C67.9-Bladder, NOS	8130	8130/3: Papillary transitional cell carcinoma	Blank(s)	Blank(s)	Blank(s)	Blank(s)	0a	Ta	N0	M0	0a	Ta	N0	M0	27	None/Unknown	No/Unknown	Dead	Diseases of Heart	Alive or dead of other cause	Dead (attributable to causes other than this cancer dx)	20	Complete dates are available and there are more than 0 days of survival	Diseases of Heart
492172	Positive histology	Widowed	2nd of 2 or more primaries	Male	2000	82 years	White	Blank(s)	C67.9-Bladder, NOS	8130	8130/3: Papillary transitional cell carcinoma	18	Ta	N0	M0	Blank(s)	Blank(s)	Blank(s)	Blank(s)	Blank(s)	Blank(s)	Blank(s)	Blank(s)	27	None/Unknown	No/Unknown	Dead	Other Cause of Death	Alive or dead of other cause	Dead (attributable to causes other than this cancer dx)	88	Complete dates are available and there are more than 0 days of survival	Other Cause of Death
493652	Positive histology	Single (never married)	2nd of 2 or more primaries	Male	2014	61 years	White	In situ	C67.4-Posterior wall of bladder	8130	8130/3: Papillary transitional cell carcinoma	Blank(s)	Blank(s)	Blank(s)	Blank(s)	0a	Ta	N0	M0	0a	Ta	N0	M0	27	None/Unknown	Yes	Alive	Alive	Alive or dead of other cause	Alive or dead due to cancer	54	Complete dates are available and there are more than 0 days of survival	Alive
494265	Positive histology	Widowed	4th of 4 or more primaries	Female	2014	89 years	White	Regional	C67.6-Ureteric orifice	8130	8130/3: Papillary transitional cell carcinoma	Blank(s)	Blank(s)	Blank(s)	Blank(s)	II	T2a	N0	M0	II	T2a	N0	M0	27	None/Unknown	No/Unknown	Dead	Miscellaneous Malignant Cancer	Dead (attributable to this cancer dx)	Alive or dead due to cancer	16	Complete dates are available and there are more than 0 days of survival	Miscellaneous Malignant Cancer
494435	Positive histology	Widowed	2nd of 2 or more primaries	Male	2004	85 years	White	In situ	C67.9-Bladder, NOS	8120	8120/3: Transitional cell carcinoma, NOS	Blank(s)	Blank(s)	Blank(s)	Blank(s)	0is	Tis	N0	M0	Blank(s)	Blank(s)	Blank(s)	Blank(s)	27	None/Unknown	No/Unknown	Dead	Diseases of Heart	Alive or dead of other cause	Dead (attributable to causes other than this cancer dx)	4	Complete dates are available and there are more than 0 days of survival	Diseases of Heart
495060	Positive histology	Unknown	3rd of 3 or more primaries	Male	2010	67 years	Black	Localized	C67.3-Anterior wall of bladder	8130	8130/3: Papillary transitional cell carcinoma	Blank(s)	Blank(s)	Blank(s)	Blank(s)	I	T1	N0	M0	I	T1	N0	M0	27	None/Unknown	No/Unknown	Dead	Miscellaneous Malignant Cancer	Dead (attributable to this cancer dx)	Alive or dead due to cancer	16	Complete dates are available and there are more than 0 days of survival	Miscellaneous Malignant Cancer
495139	Positive histology	Widowed	2nd of 2 or more primaries	Male	2001	78 years	White	Blank(s)	C67.9-Bladder, NOS	8130	8130/3: Papillary transitional cell carcinoma	18	Ta	N0	M0	Blank(s)	Blank(s)	Blank(s)	Blank(s)	Blank(s)	Blank(s)	Blank(s)	Blank(s)	27	None/Unknown	No/Unknown	Dead	Lung and Bronchus	Alive or dead of other cause	Dead (attributable to causes other than this cancer dx)	96	Complete dates are available and there are more than 0 days of survival	Lung and Bronchus
495255	Positive histology	Widowed	2nd of 2 or more primaries	Male	2005	88 years	White	In situ	C67.2-Lateral wall of bladder	8130	8130/3: Papillary transitional cell carcinoma	Blank(s)	Blank(s)	Blank(s)	Blank(s)	0a	Ta	N0	M0	Blank(s)	Blank(s)	Blank(s)	Blank(s)	27	None/Unknown	No/Unknown	Dead	Other Cause of Death	Alive or dead of other cause	Dead (attributable to causes other than this cancer dx)	32	Complete dates are available and there are more than 0 days of survival	Other Cause of Death
496019	Positive histology	Widowed	2nd of 2 or more primaries	Female	2017	93 years	White	Localized	C67.2-Lateral wall of bladder	8120	8120/3: Transitional cell carcinoma, NOS	Blank(s)	Blank(s)	Blank(s)	Blank(s)	Blank(s)	Blank(s)	Blank(s)	Blank(s)	Blank(s)	Blank(s)	Blank(s)	Blank(s)	22	None/Unknown	Yes	Alive	Alive	Alive or dead of other cause	Alive or dead due to cancer	12	Complete dates are available and there are more than 0 days of survival	Alive
496752	Positive histology	Married (including common law)	2nd of 2 or more primaries	Male	2012	84 years	White	Localized	C67.9-Bladder, NOS	8130	8130/3: Papillary transitional cell carcinoma	Blank(s)	Blank(s)	Blank(s)	Blank(s)	I	T1	N0	M0	I	T1	N0	M0	27	None/Unknown	Yes	Dead	Accidents and Adverse Effects	Alive or dead of other cause	Dead (attributable to causes other than this cancer dx)	56	Complete dates are available and there are more than 0 days of survival	Accidents and Adverse Effects
497121	Positive histology	Married (including common law)	2nd of 2 or more primaries	Female	2015	83 years	Black	In situ	C67.9-Bladder, NOS	8130	8130/3: Papillary transitional cell carcinoma	Blank(s)	Blank(s)	Blank(s)	Blank(s)	0a	Ta	N0	M0	0a	Ta	N0	M0	27	None/Unknown	No/Unknown	Alive	Alive	Alive or dead of other cause	Alive or dead due to cancer	41	Complete dates are available and there are more than 0 days of survival	Alive
497326	Positive histology	Widowed	2nd of 2 or more primaries	Male	2006	94 years	White	In situ	C67.6-Ureteric orifice	8130	8130/3: Papillary transitional cell carcinoma	Blank(s)	Blank(s)	Blank(s)	Blank(s)	0a	Ta	N0	M0	Blank(s)	Blank(s)	Blank(s)	Blank(s)	22	None/Unknown	No/Unknown	Dead	Urinary Bladder	Dead (attributable to this cancer dx)	Alive or dead due to cancer	6	Complete dates are available and there are more than 0 days of survival	Urinary Bladder
497372	Positive histology	Married (including common law)	2nd of 2 or more primaries	Male	2000	77 years	White	Blank(s)	C67.2-Lateral wall of bladder	8130	8130/3: Papillary transitional cell carcinoma	18	TXa	NX	M0	Blank(s)	Blank(s)	Blank(s)	Blank(s)	Blank(s)	Blank(s)	Blank(s)	Blank(s)	27	None/Unknown	No/Unknown	Dead	Diseases of Heart	Alive or dead of other cause	Dead (attributable to causes other than this cancer dx)	116	Complete dates are available and there are more than 0 days of survival	Diseases of Heart
497376	Positive histology	Married (including common law)	2nd of 2 or more primaries	Male	2004	85 years	White	Localized	C67.2-Lateral wall of bladder	8130	8130/3: Papillary transitional cell carcinoma	Blank(s)	Blank(s)	Blank(s)	Blank(s)	I	T1	N0	M0	Blank(s)	Blank(s)	Blank(s)	Blank(s)	27	None/Unknown	No/Unknown	Dead	Diseases of Heart	Alive or dead of other cause	Dead (attributable to causes other than this cancer dx)	62	Complete dates are available and there are more than 0 days of survival	Diseases of Heart
497794	Positive histology	Married (including common law)	3rd of 3 or more primaries	Male	2005	79 years	White	In situ	C67.9-Bladder, NOS	8130	8130/3: Papillary transitional cell carcinoma	Blank(s)	Blank(s)	Blank(s)	Blank(s)	0a	Ta	N0	M0	Blank(s)	Blank(s)	Blank(s)	Blank(s)	27	None/Unknown	No/Unknown	Dead	Urinary Bladder	Dead (attributable to this cancer dx)	Alive or dead due to cancer	73	Complete dates are available and there are more than 0 days of survival	Urinary Bladder
497794	Positive histology	Married (including common law)	5th of 5 or more primaries	Male	2007	82 years	White	Localized	C67.9-Bladder, NOS	8130	8130/3: Papillary transitional cell carcinoma	Blank(s)	Blank(s)	Blank(s)	Blank(s)	I	T1	N0	M0	Blank(s)	Blank(s)	Blank(s)	Blank(s)	27	None/Unknown	Yes	Dead	Urinary Bladder	Dead (attributable to this cancer dx)	Alive or dead due to cancer	41	Complete dates are available and there are more than 0 days of survival	Urinary Bladder
497822	Positive histology	Married (including common law)	2nd of 2 or more primaries	Male	2000	95 years	White	Blank(s)	C67.2-Lateral wall of bladder	8120	8120/3: Transitional cell carcinoma, NOS	20	T2	N0	M0	Blank(s)	Blank(s)	Blank(s)	Blank(s)	Blank(s)	Blank(s)	Blank(s)	Blank(s)	27	None/Unknown	No/Unknown	Dead	Prostate	Alive or dead of other cause	Dead (attributable to causes other than this cancer dx)	6	Complete dates are available and there are more than 0 days of survival	Prostate
499707	Positive histology	Widowed	3rd of 3 or more primaries	Female	2003	87 years	White	Blank(s)	C67.8-Overlapping lesion of bladder	8130	8130/3: Papillary transitional cell carcinoma	18	T1	N0	M0	Blank(s)	Blank(s)	Blank(s)	Blank(s)	Blank(s)	Blank(s)	Blank(s)	Blank(s)	27	None/Unknown	No/Unknown	Dead	Urinary Bladder	Dead (attributable to this cancer dx)	Alive or dead due to cancer	44	Complete dates are available and there are more than 0 days of survival	Urinary Bladder
499814	Positive histology	Married (including common law)	2nd of 2 or more primaries	Male	2006	87 years	White	In situ	C67.9-Bladder, NOS	8130	8130/3: Papillary transitional cell carcinoma	Blank(s)	Blank(s)	Blank(s)	Blank(s)	0a	Ta	N0	M0	Blank(s)	Blank(s)	Blank(s)	Blank(s)	27	None/Unknown	Yes	Dead	Urinary Bladder	Dead (attributable to this cancer dx)	Alive or dead due to cancer	81	Complete dates are available and there are more than 0 days of survival	Urinary Bladder
499814	Positive histology	Married (including common law)	4th of 4 or more primaries	Male	2008	89 years	White	Localized	C67.5-Bladder neck	8130	8130/3: Papillary transitional cell carcinoma	Blank(s)	Blank(s)	Blank(s)	Blank(s)	I	T1	N0	M0	Blank(s)	Blank(s)	Blank(s)	Blank(s)	27	Beam radiation	Yes	Dead	Urinary Bladder	Dead (attributable to this cancer dx)	Alive or dead due to cancer	55	Complete dates are available and there are more than 0 days of survival	Urinary Bladder
501528	Positive histology	Single (never married)	2nd of 2 or more primaries	Female	2007	70 years	White	Localized	C67.8-Overlapping lesion of bladder	8120	8120/3: Transitional cell carcinoma, NOS	Blank(s)	Blank(s)	Blank(s)	Blank(s)	UNK Stage	T2NOS	NX	MX	Blank(s)	Blank(s)	Blank(s)	Blank(s)	27	None/Unknown	No/Unknown	Dead	Urinary Bladder	Dead (attributable to this cancer dx)	Alive or dead due to cancer	2	Complete dates are available and there are more than 0 days of survival	Urinary Bladder
501674	Positive histology	Widowed	2nd of 2 or more primaries	Male	2013	90 years	White	Localized	C67.4-Posterior wall of bladder	8130	8130/3: Papillary transitional cell carcinoma	Blank(s)	Blank(s)	Blank(s)	Blank(s)	I	T1	N0	M0	I	T1	N0	M0	27	None/Unknown	Yes	Dead	Cerebrovascular Diseases	Alive or dead of other cause	Dead (attributable to causes other than this cancer dx)	49	Complete dates are available and there are more than 0 days of survival	Cerebrovascular Diseases
502077	Positive histology	Married (including common law)	2nd of 2 or more primaries	Male	2008	84 years	Other (American Indian/AK Native, Asian/Pacific Islander)	Localized	C67.0-Trigone of bladder	8120	8120/3: Transitional cell carcinoma, NOS	Blank(s)	Blank(s)	Blank(s)	Blank(s)	II	T2NOS	N0	M0	Blank(s)	Blank(s)	Blank(s)	Blank(s)	27	Beam radiation	No/Unknown	Dead	Urinary Bladder	Dead (attributable to this cancer dx)	Alive or dead due to cancer	2	Complete dates are available and there are more than 0 days of survival	Urinary Bladder
502297	Positive histology	Married (including common law)	3rd of 3 or more primaries	Male	2002	79 years	White	Blank(s)	C67.9-Bladder, NOS	8130	8130/3: Papillary transitional cell carcinoma	18	Ta	N0	M0	Blank(s)	Blank(s)	Blank(s)	Blank(s)	Blank(s)	Blank(s)	Blank(s)	Blank(s)	27	None/Unknown	No/Unknown	Dead	Septicemia	Alive or dead of other cause	Dead (attributable to causes other than this cancer dx)	86	Complete dates are available and there are more than 0 days of survival	Septicemia
502758	Positive histology	Married (including common law)	2nd of 2 or more primaries	Male	2000	86 years	White	Blank(s)	C67.6-Ureteric orifice	8130	8130/3: Papillary transitional cell carcinoma	18	Ta	N0	M0	Blank(s)	Blank(s)	Blank(s)	Blank(s)	Blank(s)	Blank(s)	Blank(s)	Blank(s)	27	None/Unknown	No/Unknown	Dead	Lung and Bronchus	Alive or dead of other cause	Dead (attributable to causes other than this cancer dx)	88	Complete dates are available and there are more than 0 days of survival	Lung and Bronchus
503439	Positive histology	Married (including common law)	2nd of 2 or more primaries	Male	2005	76 years	White	In situ	C67.9-Bladder, NOS	8130	8130/3: Papillary transitional cell carcinoma	Blank(s)	Blank(s)	Blank(s)	Blank(s)	0a	Ta	N0	M0	Blank(s)	Blank(s)	Blank(s)	Blank(s)	27	None/Unknown	No/Unknown	Alive	Alive	Alive or dead of other cause	Alive or dead due to cancer	160	Complete dates are available and there are more than 0 days of survival	Alive
503439	Positive histology	Married (including common law)	3rd of 3 or more primaries	Male	2006	77 years	White	Localized	C67.2-Lateral wall of bladder	8120	8120/3: Transitional cell carcinoma, NOS	Blank(s)	Blank(s)	Blank(s)	Blank(s)	II	T2b	N0	M0	Blank(s)	Blank(s)	Blank(s)	Blank(s)	61	None/Unknown	No/Unknown	Alive	Alive	Alive or dead of other cause	Alive or dead due to cancer	150	Complete dates are available and there are more than 0 days of survival	Alive
505832	Positive histology	Widowed	2nd of 2 or more primaries	Female	2003	87 years	White	Blank(s)	C67.2-Lateral wall of bladder	8130	8130/3: Papillary transitional cell carcinoma	18	TXa	N0	M0	Blank(s)	Blank(s)	Blank(s)	Blank(s)	Blank(s)	Blank(s)	Blank(s)	Blank(s)	27	None/Unknown	No/Unknown	Dead	Accidents and Adverse Effects	Alive or dead of other cause	Dead (attributable to causes other than this cancer dx)	80	Complete dates are available and there are more than 0 days of survival	Accidents and Adverse Effects
506681	Positive histology	Married (including common law)	2nd of 2 or more primaries	Male	2010	79 years	White	Localized	C67.4-Posterior wall of bladder	8130	8130/3: Papillary transitional cell carcinoma	Blank(s)	Blank(s)	Blank(s)	Blank(s)	II	T2NOS	N0	M0	II	T2NOS	N0	M0	27	None/Unknown	No/Unknown	Dead	Prostate	Alive or dead of other cause	Dead (attributable to causes other than this cancer dx)	83	Complete dates are available and there are more than 0 days of survival	Prostate
506710	Positive histology	Married (including common law)	2nd of 2 or more primaries	Female	2003	72 years	White	Blank(s)	C67.9-Bladder, NOS	8130	8130/3: Papillary transitional cell carcinoma	18	Ta	N0	M0	Blank(s)	Blank(s)	Blank(s)	Blank(s)	Blank(s)	Blank(s)	Blank(s)	Blank(s)	27	None/Unknown	No/Unknown	Alive	Alive	Alive or dead of other cause	Alive or dead due to cancer	191	Complete dates are available and there are more than 0 days of survival	Alive
507307	Positive histology	Married (including common law)	2nd of 2 or more primaries	Female	2011	77 years	Other (American Indian/AK Native, Asian/Pacific Islander)	Regional	C67.9-Bladder, NOS	8010	8010/3: Carcinoma, NOS	Blank(s)	Blank(s)	Blank(s)	Blank(s)	III	T4a	N0	M0	III	T4a	N0	M0	0	None/Unknown	No/Unknown	Dead	Urinary Bladder	Dead (attributable to this cancer dx)	Alive or dead due to cancer	35	Complete dates are available and there are more than 0 days of survival	Urinary Bladder
508218	Positive histology	Married (including common law)	2nd of 2 or more primaries	Male	2007	76 years	White	In situ	C67.2-Lateral wall of bladder	8130	8130/3: Papillary transitional cell carcinoma	Blank(s)	Blank(s)	Blank(s)	Blank(s)	0a	Ta	N0	M0	Blank(s)	Blank(s)	Blank(s)	Blank(s)	27	None/Unknown	No/Unknown	Dead	Hypertension without Heart Disease	Alive or dead of other cause	Dead (attributable to causes other than this cancer dx)	122	Complete dates are available and there are more than 0 days of survival	Hypertension without Heart Disease
508827	Positive histology	Widowed	3rd of 3 or more primaries	Female	2007	96 years	White	Localized	C67.2-Lateral wall of bladder	8120	8120/3: Transitional cell carcinoma, NOS	Blank(s)	Blank(s)	Blank(s)	Blank(s)	II	T2b	N0	M0	Blank(s)	Blank(s)	Blank(s)	Blank(s)	27	Beam radiation	No/Unknown	Dead	Urinary Bladder	Dead (attributable to this cancer dx)	Alive or dead due to cancer	1	Complete dates are available and there are more than 0 days of survival	Urinary Bladder
509660	Positive histology	Married (including common law)	2nd of 2 or more primaries	Male	2005	85 years	White	In situ	C67.8-Overlapping lesion of bladder	8130	8130/3: Papillary transitional cell carcinoma	Blank(s)	Blank(s)	Blank(s)	Blank(s)	0a	Ta	N0	M0	Blank(s)	Blank(s)	Blank(s)	Blank(s)	27	None/Unknown	No/Unknown	Dead	Diseases of Heart	Alive or dead of other cause	Dead (attributable to causes other than this cancer dx)	35	Complete dates are available and there are more than 0 days of survival	Diseases of Heart
509995	Positive histology	Married (including common law)	3rd of 3 or more primaries	Female	2005	68 years	White	Localized	C67.8-Overlapping lesion of bladder	8120	8120/3: Transitional cell carcinoma, NOS	Blank(s)	Blank(s)	Blank(s)	Blank(s)	II	T2NOS	N0	M0	Blank(s)	Blank(s)	Blank(s)	Blank(s)	27	None/Unknown	Yes	Alive	Alive	Alive or dead of other cause	Alive or dead due to cancer	158	Complete dates are available and there are more than 0 days of survival	Alive
510689	Positive histology	Widowed	3rd of 3 or more primaries	Male	2002	85 years	White	Blank(s)	C67.9-Bladder, NOS	8120	8120/3: Transitional cell carcinoma, NOS	30	T3a	NX	M0	Blank(s)	Blank(s)	Blank(s)	Blank(s)	Blank(s)	Blank(s)	Blank(s)	Blank(s)	27	None/Unknown	No/Unknown	Dead	Urinary Bladder	Dead (attributable to this cancer dx)	Alive or dead due to cancer	2	Complete dates are available and there are more than 0 days of survival	Urinary Bladder
510849	Positive histology	Unknown	2nd of 2 or more primaries	Male	2004	86 years	White	In situ	C67.2-Lateral wall of bladder	8120	8120/3: Transitional cell carcinoma, NOS	Blank(s)	Blank(s)	Blank(s)	Blank(s)	0is	Tis	N0	M0	Blank(s)	Blank(s)	Blank(s)	Blank(s)	27	None/Unknown	No/Unknown	Dead	Diseases of Heart	Alive or dead of other cause	Dead (attributable to causes other than this cancer dx)	42	Complete dates are available and there are more than 0 days of survival	Diseases of Heart
511262	Positive histology	Widowed	2nd of 2 or more primaries	Male	2004	82 years	Black	In situ	C67.9-Bladder, NOS	8130	8130/3: Papillary transitional cell carcinoma	Blank(s)	Blank(s)	Blank(s)	Blank(s)	0a	Ta	N0	M0	Blank(s)	Blank(s)	Blank(s)	Blank(s)	27	None/Unknown	No/Unknown	Dead	Alzheimers (ICD-9 and 10 only)	Alive or dead of other cause	Dead (attributable to causes other than this cancer dx)	53	Complete dates are available and there are more than 0 days of survival	Alzheimers (ICD-9 and 10 only)
511262	Positive histology	Widowed	3rd of 3 or more primaries	Male	2008	86 years	Black	Unknown/unstaged	C67.9-Bladder, NOS	8010	8010/3: Carcinoma, NOS	Blank(s)	Blank(s)	Blank(s)	Blank(s)	UNK Stage	TX	NX	MX	Blank(s)	Blank(s)	Blank(s)	Blank(s)	0	None/Unknown	No/Unknown	Dead	Alzheimers (ICD-9 and 10 only)	Alive or dead of other cause	Dead (attributable to causes other than this cancer dx)	4	Incomplete dates are available and there cannot be zero days of follow-up	Alzheimers (ICD-9 and 10 only)
513255	Positive histology	Married (including common law)	2nd of 2 or more primaries	Male	2000	87 years	White	Blank(s)	C67.4-Posterior wall of bladder	9699	9699/3: Extranodal marginal zone lymphoma of mucosal-assoc. lymphoid tissue-MALT	88	Recode scheme not yet available	Recode scheme not yet available	Recode scheme not yet available	Blank(s)	Blank(s)	Blank(s)	Blank(s)	Blank(s)	Blank(s)	Blank(s)	Blank(s)	27	None/Unknown	No/Unknown	Dead	Other Cause of Death	Alive or dead of other cause	Dead (attributable to causes other than this cancer dx)	96	Complete dates are available and there are more than 0 days of survival	Other Cause of Death
513582	Positive histology	Unknown	2nd of 2 or more primaries	Female	2016	89 years	White	Regional	C67.8-Overlapping lesion of bladder	8120	8120/3: Transitional cell carcinoma, NOS	Blank(s)	Blank(s)	Blank(s)	Blank(s)	Blank(s)	Blank(s)	Blank(s)	Blank(s)	Blank(s)	Blank(s)	Blank(s)	Blank(s)	27	None/Unknown	No/Unknown	Dead	Urinary Bladder	Dead (attributable to this cancer dx)	Alive or dead due to cancer	10	Complete dates are available and there are more than 0 days of survival	Urinary Bladder
514020	Positive histology	Widowed	2nd of 2 or more primaries	Female	2008	85 years	White	Localized	C67.9-Bladder, NOS	8120	8120/3: Transitional cell carcinoma, NOS	Blank(s)	Blank(s)	Blank(s)	Blank(s)	I	T1	N0	M0	Blank(s)	Blank(s)	Blank(s)	Blank(s)	20	Beam radiation	No/Unknown	Dead	Urinary Bladder	Dead (attributable to this cancer dx)	Alive or dead due to cancer	3	Complete dates are available and there are more than 0 days of survival	Urinary Bladder
515216	Positive histology	Single (never married)	3rd of 3 or more primaries	Female	2000	68 years	White	Blank(s)	C67.5-Bladder neck	8130	8130/3: Papillary transitional cell carcinoma	18	Ta	N0	M0	Blank(s)	Blank(s)	Blank(s)	Blank(s)	Blank(s)	Blank(s)	Blank(s)	Blank(s)	27	None/Unknown	No/Unknown	Alive	Alive	Alive or dead of other cause	Alive or dead due to cancer	218	Complete dates are available and there are more than 0 days of survival	Alive
515216	Positive histology	Single (never married)	6th of 6 or more primaries	Female	2017	84 years	White	Localized	C67.9-Bladder, NOS	8120	8120/3: Transitional cell carcinoma, NOS	Blank(s)	Blank(s)	Blank(s)	Blank(s)	Blank(s)	Blank(s)	Blank(s)	Blank(s)	Blank(s)	Blank(s)	Blank(s)	Blank(s)	27	None/Unknown	No/Unknown	Alive	Alive	Alive or dead of other cause	Alive or dead due to cancer	21	Complete dates are available and there are more than 0 days of survival	Alive
515950	Positive histology	Married (including common law)	4th of 4 or more primaries	Male	2008	68 years	White	Localized	C67.2-Lateral wall of bladder	8130	8130/3: Papillary transitional cell carcinoma	Blank(s)	Blank(s)	Blank(s)	Blank(s)	II	T2a	N0	M0	Blank(s)	Blank(s)	Blank(s)	Blank(s)	61	None/Unknown	No/Unknown	Alive	Alive	Alive or dead of other cause	Alive or dead due to cancer	127	Complete dates are available and there are more than 0 days of survival	Alive
516310	Positive exfoliative cytology, no positive histology	Widowed	2nd of 2 or more primaries	Male	2001	90 years	White	Blank(s)	C67.9-Bladder, NOS	8000	8000/3: Neoplasm, malignant	90	TX	NX	MX	Blank(s)	Blank(s)	Blank(s)	Blank(s)	Blank(s)	Blank(s)	Blank(s)	Blank(s)	0	None/Unknown	No/Unknown	Dead	Atherosclerosis	Alive or dead of other cause	Dead (attributable to causes other than this cancer dx)	0	Complete dates are available and there are more than 0 days of survival	Atherosclerosis
516364	Positive histology	Married (including common law)	3rd of 3 or more primaries	Male	2006	61 years	White	Localized	C67.9-Bladder, NOS	8120	8120/3: Transitional cell carcinoma, NOS	Blank(s)	Blank(s)	Blank(s)	Blank(s)	I	T1	N0	M0	Blank(s)	Blank(s)	Blank(s)	Blank(s)	27	None/Unknown	No/Unknown	Alive	Alive	Alive or dead of other cause	Alive or dead due to cancer	145	Complete dates are available and there are more than 0 days of survival	Alive
516455	Positive histology	Married (including common law)	2nd of 2 or more primaries	Male	2002	62 years	Other (American Indian/AK Native, Asian/Pacific Islander)	Blank(s)	C67.6-Ureteric orifice	8130	8130/3: Papillary transitional cell carcinoma	18	TXa	N0	M0	Blank(s)	Blank(s)	Blank(s)	Blank(s)	Blank(s)	Blank(s)	Blank(s)	Blank(s)	27	None/Unknown	No/Unknown	Alive	Alive	Alive or dead of other cause	Alive or dead due to cancer	200	Complete dates are available and there are more than 0 days of survival	Alive
517502	Positive histology	Widowed	5th of 5 or more primaries	Female	2014	86 years	White	Localized	C67.8-Overlapping lesion of bladder	8130	8130/3: Papillary transitional cell carcinoma	Blank(s)	Blank(s)	Blank(s)	Blank(s)	I	T1	N0	M0	I	T1	N0	M0	27	None/Unknown	No/Unknown	Dead	Lung and Bronchus	Alive or dead of other cause	Dead (attributable to causes other than this cancer dx)	8	Complete dates are available and there are more than 0 days of survival	Lung and Bronchus
518318	Positive histology	Married (including common law)	2nd of 2 or more primaries	Male	2000	53 years	White	Blank(s)	C67.2-Lateral wall of bladder	8130	8130/3: Papillary transitional cell carcinoma	18	Ta	N0	M0	Blank(s)	Blank(s)	Blank(s)	Blank(s)	Blank(s)	Blank(s)	Blank(s)	Blank(s)	27	None/Unknown	No/Unknown	Alive	Alive	Alive or dead of other cause	Alive or dead due to cancer	221	Complete dates are available and there are more than 0 days of survival	Alive
518571	Positive histology	Married (including common law)	3rd of 3 or more primaries	Male	2010	70 years	White	In situ	C67.2-Lateral wall of bladder	8130	8130/3: Papillary transitional cell carcinoma	Blank(s)	Blank(s)	Blank(s)	Blank(s)	0a	Ta	N0	M0	0a	Ta	N0	M0	27	None/Unknown	No/Unknown	Alive	Alive	Alive or dead of other cause	Alive or dead due to cancer	107	Complete dates are available and there are more than 0 days of survival	Alive
518641	Positive histology	Married (including common law)	2nd of 2 or more primaries	Male	2005	81 years	White	Localized	C67.2-Lateral wall of bladder	8120	8120/3: Transitional cell carcinoma, NOS	Blank(s)	Blank(s)	Blank(s)	Blank(s)	I	T1	N0	M0	Blank(s)	Blank(s)	Blank(s)	Blank(s)	27	None/Unknown	No/Unknown	Dead	Pneumonia and Influenza	Alive or dead of other cause	Dead (attributable to causes other than this cancer dx)	67	Complete dates are available and there are more than 0 days of survival	Pneumonia and Influenza
519215	Positive histology	Married (including common law)	2nd of 2 or more primaries	Male	2008	79 years	White	Localized	C67.9-Bladder, NOS	8120	8120/3: Transitional cell carcinoma, NOS	Blank(s)	Blank(s)	Blank(s)	Blank(s)	I	T1	N0	M0	Blank(s)	Blank(s)	Blank(s)	Blank(s)	61	None/Unknown	No/Unknown	Alive	Alive	Alive or dead of other cause	Alive or dead due to cancer	130	Complete dates are available and there are more than 0 days of survival	Alive
519857	Positive histology	Widowed	2nd of 2 or more primaries	Female	2003	78 years	White	Blank(s)	C67.9-Bladder, NOS	8130	8130/3: Papillary transitional cell carcinoma	18	Ta	N0	M0	Blank(s)	Blank(s)	Blank(s)	Blank(s)	Blank(s)	Blank(s)	Blank(s)	Blank(s)	27	None/Unknown	No/Unknown	Dead	Diseases of Heart	Alive or dead of other cause	Dead (attributable to causes other than this cancer dx)	32	Complete dates are available and there are more than 0 days of survival	Diseases of Heart
519858	Unknown	Widowed	3rd of 3 or more primaries	Male	2011	94 years	Black	Unknown/unstaged	C67.9-Bladder, NOS	8000	8000/3: Neoplasm, malignant	Blank(s)	Blank(s)	Blank(s)	Blank(s)	UNK Stage	TX	NX	MX	UNK Stage	TX	NX	M0	99	None/Unknown	No/Unknown	Dead	Urinary Bladder	Dead (attributable to this cancer dx)	Alive or dead due to cancer	Unknown	Not calculated because a Death Certificate Only or Autopsy Only case	Urinary Bladder
520480	Positive histology	Married (including common law)	3rd of 3 or more primaries	Female	2000	89 years	White	Blank(s)	C67.2-Lateral wall of bladder	8130	8130/3: Papillary transitional cell carcinoma	18	T1	N0	M0	Blank(s)	Blank(s)	Blank(s)	Blank(s)	Blank(s)	Blank(s)	Blank(s)	Blank(s)	27	None/Unknown	No/Unknown	Dead	Other Cause of Death	Alive or dead of other cause	Dead (attributable to causes other than this cancer dx)	37	Complete dates are available and there are more than 0 days of survival	Other Cause of Death
521661	Positive histology	Married (including common law)	2nd of 2 or more primaries	Male	2004	68 years	White	In situ	C67.4-Posterior wall of bladder	8050	8050/3: Papillary carcinoma, NOS	Blank(s)	Blank(s)	Blank(s)	Blank(s)	0a	Ta	N0	M0	Blank(s)	Blank(s)	Blank(s)	Blank(s)	0	None/Unknown	No/Unknown	Dead	Urinary Bladder	Dead (attributable to this cancer dx)	Alive or dead due to cancer	33	Complete dates are available and there are more than 0 days of survival	Urinary Bladder
521661	Positive histology	Married (including common law)	3rd of 3 or more primaries	Male	2005	69 years	White	Localized	C67.5-Bladder neck	8130	8130/3: Papillary transitional cell carcinoma	Blank(s)	Blank(s)	Blank(s)	Blank(s)	II	T2NOS	N0	M0	Blank(s)	Blank(s)	Blank(s)	Blank(s)	27	None/Unknown	No/Unknown	Dead	Urinary Bladder	Dead (attributable to this cancer dx)	Alive or dead due to cancer	19	Complete dates are available and there are more than 0 days of survival	Urinary Bladder
522351	Positive histology	Married (including common law)	3rd of 3 or more primaries	Male	2002	82 years	Other (American Indian/AK Native, Asian/Pacific Islander)	Blank(s)	C67.2-Lateral wall of bladder	8120	8120/3: Transitional cell carcinoma, NOS	18	T1	N0	M0	Blank(s)	Blank(s)	Blank(s)	Blank(s)	Blank(s)	Blank(s)	Blank(s)	Blank(s)	27	None/Unknown	No/Unknown	Dead	Urinary Bladder	Dead (attributable to this cancer dx)	Alive or dead due to cancer	19	Complete dates are available and there are more than 0 days of survival	Urinary Bladder
524010	Positive histology	Married (including common law)	2nd of 2 or more primaries	Male	2000	72 years	White	Blank(s)	C67.9-Bladder, NOS	8130	8130/3: Papillary transitional cell carcinoma	18	Ta	N0	M0	Blank(s)	Blank(s)	Blank(s)	Blank(s)	Blank(s)	Blank(s)	Blank(s)	Blank(s)	27	None/Unknown	No/Unknown	Dead	Other Cause of Death	Alive or dead of other cause	Dead (attributable to causes other than this cancer dx)	45	Complete dates are available and there are more than 0 days of survival	Other Cause of Death
524548	Positive histology	Married (including common law)	2nd of 2 or more primaries	Male	2011	83 years	White	In situ	C67.2-Lateral wall of bladder	8130	8130/3: Papillary transitional cell carcinoma	Blank(s)	Blank(s)	Blank(s)	Blank(s)	0a	Ta	N0	M0	0a	Ta	N0	M0	27	None/Unknown	Yes	Alive	Alive	Alive or dead of other cause	Alive or dead due to cancer	95	Complete dates are available and there are more than 0 days of survival	Alive
524703	Positive histology	Married (including common law)	2nd of 2 or more primaries	Male	2004	83 years	White	Localized	C67.9-Bladder, NOS	8120	8120/3: Transitional cell carcinoma, NOS	Blank(s)	Blank(s)	Blank(s)	Blank(s)	II	T2b	N0	M0	Blank(s)	Blank(s)	Blank(s)	Blank(s)	60	None/Unknown	No/Unknown	Dead	Diseases of Heart	Alive or dead of other cause	Dead (attributable to causes other than this cancer dx)	35	Complete dates are available and there are more than 0 days of survival	Diseases of Heart
524874	Positive histology	Married (including common law)	2nd of 2 or more primaries	Male	2002	78 years	White	Blank(s)	C67.4-Posterior wall of bladder	8130	8130/3: Papillary transitional cell carcinoma	18	Ta	N0	M0	Blank(s)	Blank(s)	Blank(s)	Blank(s)	Blank(s)	Blank(s)	Blank(s)	Blank(s)	27	None/Unknown	No/Unknown	Dead	In situ, benign or unknown behavior neoplasm	Alive or dead of other cause	Dead (attributable to causes other than this cancer dx)	52	Complete dates are available and there are more than 0 days of survival	In situ, benign or unknown behavior neoplasm
526897	Positive histology	Widowed	3rd of 3 or more primaries	Male	2000	84 years	White	Blank(s)	C67.0-Trigone of bladder	8130	8130/3: Papillary transitional cell carcinoma	18	Ta	N0	M0	Blank(s)	Blank(s)	Blank(s)	Blank(s)	Blank(s)	Blank(s)	Blank(s)	Blank(s)	27	None/Unknown	No/Unknown	Dead	Urinary Bladder	Dead (attributable to this cancer dx)	Alive or dead due to cancer	56	Complete dates are available and there are more than 0 days of survival	Urinary Bladder
527865	Positive histology	Married (including common law)	2nd of 2 or more primaries	Male	2002	79 years	White	Blank(s)	C67.2-Lateral wall of bladder	8130	8130/3: Papillary transitional cell carcinoma	18	Ta	N0	M0	Blank(s)	Blank(s)	Blank(s)	Blank(s)	Blank(s)	Blank(s)	Blank(s)	Blank(s)	27	None/Unknown	No/Unknown	Dead	Urinary Bladder	Dead (attributable to this cancer dx)	Alive or dead due to cancer	76	Complete dates are available and there are more than 0 days of survival	Urinary Bladder
527905	Positive histology	Married (including common law)	2nd of 2 or more primaries	Male	2014	95 years	White	Localized	C67.9-Bladder, NOS	8120	8120/3: Transitional cell carcinoma, NOS	Blank(s)	Blank(s)	Blank(s)	Blank(s)	I	T1	N0	M0	I	T1	N0	M0	27	None/Unknown	Yes	Dead	Urinary Bladder	Dead (attributable to this cancer dx)	Alive or dead due to cancer	16	Complete dates are available and there are more than 0 days of survival	Urinary Bladder
528257	Positive histology	Married (including common law)	2nd of 2 or more primaries	Male	2006	67 years	White	In situ	C67.9-Bladder, NOS	8130	8130/3: Papillary transitional cell carcinoma	Blank(s)	Blank(s)	Blank(s)	Blank(s)	0a	Ta	N0	M0	Blank(s)	Blank(s)	Blank(s)	Blank(s)	27	None/Unknown	No/Unknown	Alive	Alive	Alive or dead of other cause	Alive or dead due to cancer	148	Complete dates are available and there are more than 0 days of survival	Alive
528369	Positive histology	Single (never married)	2nd of 2 or more primaries	Male	2002	62 years	Black	Blank(s)	C67.2-Lateral wall of bladder	8130	8130/3: Papillary transitional cell carcinoma	18	Ta	N0	M0	Blank(s)	Blank(s)	Blank(s)	Blank(s)	Blank(s)	Blank(s)	Blank(s)	Blank(s)	27	None/Unknown	No/Unknown	Dead	Diseases of Heart	Alive or dead of other cause	Dead (attributable to causes other than this cancer dx)	132	Complete dates are available and there are more than 0 days of survival	Diseases of Heart
528615	Positive histology	Widowed	3rd of 3 or more primaries	Male	2007	82 years	White	In situ	C67.2-Lateral wall of bladder	8130	8130/3: Papillary transitional cell carcinoma	Blank(s)	Blank(s)	Blank(s)	Blank(s)	0a	Ta	N0	M0	Blank(s)	Blank(s)	Blank(s)	Blank(s)	27	None/Unknown	Yes	Dead	Chronic Lymphocytic Leukemia	Alive or dead of other cause	Dead (attributable to causes other than this cancer dx)	87	Complete dates are available and there are more than 0 days of survival	Chronic Lymphocytic Leukemia
528710	Positive histology	Married (including common law)	2nd of 2 or more primaries	Male	2008	70 years	White	Localized	C67.2-Lateral wall of bladder	8130	8130/3: Papillary transitional cell carcinoma	Blank(s)	Blank(s)	Blank(s)	Blank(s)	I	T1	N0	M0	Blank(s)	Blank(s)	Blank(s)	Blank(s)	27	None/Unknown	No/Unknown	Alive	Alive	Alive or dead of other cause	Alive or dead due to cancer	126	Complete dates are available and there are more than 0 days of survival	Alive
529455	Positive histology	Married (including common law)	2nd of 2 or more primaries	Male	2006	78 years	Other (American Indian/AK Native, Asian/Pacific Islander)	In situ	C67.1-Dome of bladder	8130	8130/3: Papillary transitional cell carcinoma	Blank(s)	Blank(s)	Blank(s)	Blank(s)	0a	Ta	N0	M0	Blank(s)	Blank(s)	Blank(s)	Blank(s)	27	None/Unknown	No/Unknown	Dead	Other Cause of Death	Alive or dead of other cause	Dead (attributable to causes other than this cancer dx)	42	Complete dates are available and there are more than 0 days of survival	Other Cause of Death
529481	Positive histology	Widowed	2nd of 2 or more primaries	Female	2006	88 years	White	In situ	C67.2-Lateral wall of bladder	8130	8130/3: Papillary transitional cell carcinoma	Blank(s)	Blank(s)	Blank(s)	Blank(s)	0a	Ta	N0	M0	Blank(s)	Blank(s)	Blank(s)	Blank(s)	27	None/Unknown	No/Unknown	Dead	Alzheimers (ICD-9 and 10 only)	Alive or dead of other cause	Dead (attributable to causes other than this cancer dx)	73	Complete dates are available and there are more than 0 days of survival	Alzheimers (ICD-9 and 10 only)
529553	Positive histology	Married (including common law)	3rd of 3 or more primaries	Female	2005	73 years	White	Localized	C67.5-Bladder neck	8120	8120/3: Transitional cell carcinoma, NOS	Blank(s)	Blank(s)	Blank(s)	Blank(s)	I	T1	N0	M0	Blank(s)	Blank(s)	Blank(s)	Blank(s)	27	None/Unknown	No/Unknown	Dead	Vulva	Alive or dead of other cause	Dead (attributable to causes other than this cancer dx)	47	Incomplete dates are available and there cannot be zero days of follow-up	Vulva
529636	Positive histology	Married (including common law)	2nd of 2 or more primaries	Male	2010	67 years	White	Localized	C67.9-Bladder, NOS	8130	8130/3: Papillary transitional cell carcinoma	Blank(s)	Blank(s)	Blank(s)	Blank(s)	I	T1	N0	M0	I	T1	N0	M0	61	None/Unknown	No/Unknown	Dead	Other Urinary Organs	Dead (attributable to this cancer dx)	Alive or dead due to cancer	75	Complete dates are available and there are more than 0 days of survival	Other Urinary Organs
530667	Positive microscopic confirm, method not specified	Unknown	3rd of 3 or more primaries	Female	2015	80 years	White	In situ	C67.9-Bladder, NOS	8130	8130/3: Papillary transitional cell carcinoma	Blank(s)	Blank(s)	Blank(s)	Blank(s)	0a	Ta	N0	M0	0a	Ta	N0	M0	0	None/Unknown	No/Unknown	Alive	Alive	Alive or dead of other cause	Alive or dead due to cancer	37	Complete dates are available and there are more than 0 days of survival	Alive
530929	Positive histology	Married (including common law)	3rd of 3 or more primaries	Female	2016	80 years	White	Localized	C67.2-Lateral wall of bladder	8120	8120/3: Transitional cell carcinoma, NOS	Blank(s)	Blank(s)	Blank(s)	Blank(s)	Blank(s)	Blank(s)	Blank(s)	Blank(s)	Blank(s)	Blank(s)	Blank(s)	Blank(s)	27	Beam radiation	Yes	Dead	Diseases of Heart	Alive or dead of other cause	Dead (attributable to causes other than this cancer dx)	28	Complete dates are available and there are more than 0 days of survival	Diseases of Heart
531033	Positive histology	Married (including common law)	2nd of 2 or more primaries	Female	2017	79 years	Other (American Indian/AK Native, Asian/Pacific Islander)	In situ	C67.2-Lateral wall of bladder	8130	8130/3: Papillary transitional cell carcinoma	Blank(s)	Blank(s)	Blank(s)	Blank(s)	Blank(s)	Blank(s)	Blank(s)	Blank(s)	Blank(s)	Blank(s)	Blank(s)	Blank(s)	27	None/Unknown	No/Unknown	Alive	Alive	Alive or dead of other cause	Alive or dead due to cancer	17	Complete dates are available and there are more than 0 days of survival	Alive
532030	Positive histology	Widowed	2nd of 2 or more primaries	Female	2006	86 years	White	In situ	C67.9-Bladder, NOS	8130	8130/3: Papillary transitional cell carcinoma	Blank(s)	Blank(s)	Blank(s)	Blank(s)	0a	Ta	N0	M0	Blank(s)	Blank(s)	Blank(s)	Blank(s)	27	None/Unknown	No/Unknown	Dead	Hypertension without Heart Disease	Alive or dead of other cause	Dead (attributable to causes other than this cancer dx)	12	Complete dates are available and there are more than 0 days of survival	Hypertension without Heart Disease
532165	Positive histology	Married (including common law)	2nd of 2 or more primaries	Male	2013	94 years	White	In situ	C67.9-Bladder, NOS	8130	8130/3: Papillary transitional cell carcinoma	Blank(s)	Blank(s)	Blank(s)	Blank(s)	0a	Ta	N0	M0	0a	Ta	N0	M0	27	None/Unknown	Yes	Dead	Miscellaneous Malignant Cancer	Dead (attributable to this cancer dx)	Alive or dead due to cancer	49	Complete dates are available and there are more than 0 days of survival	Miscellaneous Malignant Cancer
532327	Positive histology	Unknown	4th of 4 or more primaries	Male	2015	60 years	White	Localized	C67.9-Bladder, NOS	8130	8130/3: Papillary transitional cell carcinoma	Blank(s)	Blank(s)	Blank(s)	Blank(s)	I	T1	N0	M0	I	T1	N0	M0	27	None/Unknown	No/Unknown	Alive	Alive	Alive or dead of other cause	Alive or dead due to cancer	38	Complete dates are available and there are more than 0 days of survival	Alive
532488	Positive histology	Married (including common law)	3rd of 3 or more primaries	Male	2005	58 years	White	Localized	C67.9-Bladder, NOS	8120	8120/3: Transitional cell carcinoma, NOS	Blank(s)	Blank(s)	Blank(s)	Blank(s)	I	T1	N0	M0	Blank(s)	Blank(s)	Blank(s)	Blank(s)	27	None/Unknown	No/Unknown	Dead	Miscellaneous Malignant Cancer	Dead (attributable to this cancer dx)	Alive or dead due to cancer	48	Complete dates are available and there are more than 0 days of survival	Miscellaneous Malignant Cancer
532682	Positive histology	Unknown	2nd of 2 or more primaries	Male	2016	89 years	Black	Localized	C67.9-Bladder, NOS	8120	8120/3: Transitional cell carcinoma, NOS	Blank(s)	Blank(s)	Blank(s)	Blank(s)	Blank(s)	Blank(s)	Blank(s)	Blank(s)	Blank(s)	Blank(s)	Blank(s)	Blank(s)	0	None/Unknown	No/Unknown	Dead	Prostate	Alive or dead of other cause	Dead (attributable to causes other than this cancer dx)	8	Complete dates are available and there are more than 0 days of survival	Prostate
533037	Positive histology	Married (including common law)	2nd of 2 or more primaries	Male	2001	74 years	White	Blank(s)	C67.9-Bladder, NOS	8130	8130/3: Papillary transitional cell carcinoma	18	Ta	N0	M0	Blank(s)	Blank(s)	Blank(s)	Blank(s)	Blank(s)	Blank(s)	Blank(s)	Blank(s)	27	None/Unknown	No/Unknown	Dead	Myeloma	Alive or dead of other cause	Dead (attributable to causes other than this cancer dx)	4	Complete dates are available and there are more than 0 days of survival	Myeloma
533222	Positive histology	Married (including common law)	2nd of 2 or more primaries	Male	2011	81 years	Other (American Indian/AK Native, Asian/Pacific Islander)	Localized	C67.9-Bladder, NOS	8130	8130/3: Papillary transitional cell carcinoma	Blank(s)	Blank(s)	Blank(s)	Blank(s)	I	T1	N0	M0	I	T1	N0	M0	27	None/Unknown	No/Unknown	Dead	Cerebrovascular Diseases	Alive or dead of other cause	Dead (attributable to causes other than this cancer dx)	51	Complete dates are available and there are more than 0 days of survival	Cerebrovascular Diseases
535113	Positive histology	Single (never married)	2nd of 2 or more primaries	Male	2004	74 years	White	In situ	C67.0-Trigone of bladder	8120	8120/3: Transitional cell carcinoma, NOS	Blank(s)	Blank(s)	Blank(s)	Blank(s)	0is	Tis	N0	M0	Blank(s)	Blank(s)	Blank(s)	Blank(s)	27	None/Unknown	No/Unknown	Dead	Diseases of Heart	Alive or dead of other cause	Dead (attributable to causes other than this cancer dx)	133	Complete dates are available and there are more than 0 days of survival	Diseases of Heart
535940	Positive histology	Widowed	2nd of 2 or more primaries	Female	2001	79 years	White	Blank(s)	C67.9-Bladder, NOS	8130	8130/3: Papillary transitional cell carcinoma	18	Ta	N0	M0	Blank(s)	Blank(s)	Blank(s)	Blank(s)	Blank(s)	Blank(s)	Blank(s)	Blank(s)	27	None/Unknown	No/Unknown	Dead	Soft Tissue including Heart	Alive or dead of other cause	Dead (attributable to causes other than this cancer dx)	37	Complete dates are available and there are more than 0 days of survival	Soft Tissue including Heart
536534	Positive histology	Married (including common law)	3rd of 3 or more primaries	Female	2007	58 years	Black	Localized	C67.2-Lateral wall of bladder	8130	8130/3: Papillary transitional cell carcinoma	Blank(s)	Blank(s)	Blank(s)	Blank(s)	I	T1	N0	M0	Blank(s)	Blank(s)	Blank(s)	Blank(s)	27	None/Unknown	Yes	Alive	Alive	Alive or dead of other cause	Alive or dead due to cancer	139	Complete dates are available and there are more than 0 days of survival	Alive
536810	Positive histology	Married (including common law)	2nd of 2 or more primaries	Male	2005	66 years	White	Distant	C67.9-Bladder, NOS	8130	8130/3: Papillary transitional cell carcinoma	Blank(s)	Blank(s)	Blank(s)	Blank(s)	IV	T4a	NX	M1	Blank(s)	Blank(s)	Blank(s)	Blank(s)	27	Beam radiation	Yes	Dead	Urinary Bladder	Dead (attributable to this cancer dx)	Alive or dead due to cancer	5	Complete dates are available and there are more than 0 days of survival	Urinary Bladder
536945	Positive histology	Divorced	2nd of 2 or more primaries	Male	2006	67 years	White	Distant	C67.0-Trigone of bladder	8120	8120/3: Transitional cell carcinoma, NOS	Blank(s)	Blank(s)	Blank(s)	Blank(s)	IV	T1	N0	M1	Blank(s)	Blank(s)	Blank(s)	Blank(s)	27	None/Unknown	No/Unknown	Dead	Diabetes Mellitus	Alive or dead of other cause	Dead (attributable to causes other than this cancer dx)	3	Complete dates are available and there are more than 0 days of survival	Diabetes Mellitus
537085	Positive histology	Married (including common law)	3rd of 3 or more primaries	Male	2006	68 years	White	In situ	C67.9-Bladder, NOS	8130	8130/3: Papillary transitional cell carcinoma	Blank(s)	Blank(s)	Blank(s)	Blank(s)	0a	Ta	N0	M0	Blank(s)	Blank(s)	Blank(s)	Blank(s)	27	None/Unknown	No/Unknown	Alive	Alive	Alive or dead of other cause	Alive or dead due to cancer	150	Complete dates are available and there are more than 0 days of survival	Alive
537439	Positive histology	Widowed	2nd of 2 or more primaries	Female	2008	84 years	Black	Regional	C67.2-Lateral wall of bladder	8120	8120/3: Transitional cell carcinoma, NOS	Blank(s)	Blank(s)	Blank(s)	Blank(s)	IV	TX	N1	M0	Blank(s)	Blank(s)	Blank(s)	Blank(s)	27	Beam radiation	No/Unknown	Dead	Hypertension without Heart Disease	Alive or dead of other cause	Dead (attributable to causes other than this cancer dx)	4	Complete dates are available and there are more than 0 days of survival	Hypertension without Heart Disease
538001	Positive histology	Single (never married)	2nd of 2 or more primaries	Male	2005	57 years	White	Regional	C67.9-Bladder, NOS	8070	8070/3: Squamous cell carcinoma, NOS	Blank(s)	Blank(s)	Blank(s)	Blank(s)	IV	T2NOS	N1	M0	Blank(s)	Blank(s)	Blank(s)	Blank(s)	61	None/Unknown	No/Unknown	Dead	Urinary Bladder	Dead (attributable to this cancer dx)	Alive or dead due to cancer	6	Incomplete dates are available and there cannot be zero days of follow-up	Urinary Bladder
538283	Positive histology	Widowed	2nd of 2 or more primaries	Female	2003	88 years	White	Blank(s)	C67.8-Overlapping lesion of bladder	8130	8130/3: Papillary transitional cell carcinoma	30	T3b	N0	M0	Blank(s)	Blank(s)	Blank(s)	Blank(s)	Blank(s)	Blank(s)	Blank(s)	Blank(s)	50	None/Unknown	No/Unknown	Dead	Other Cause of Death	Alive or dead of other cause	Dead (attributable to causes other than this cancer dx)	16	Complete dates are available and there are more than 0 days of survival	Other Cause of Death
539374	Positive histology	Married (including common law)	2nd of 2 or more primaries	Male	2001	84 years	Other (American Indian/AK Native, Asian/Pacific Islander)	Blank(s)	C67.2-Lateral wall of bladder	8130	8130/3: Papillary transitional cell carcinoma	18	T1	N0	M0	Blank(s)	Blank(s)	Blank(s)	Blank(s)	Blank(s)	Blank(s)	Blank(s)	Blank(s)	27	None/Unknown	No/Unknown	Dead	Diseases of Heart	Alive or dead of other cause	Dead (attributable to causes other than this cancer dx)	49	Complete dates are available and there are more than 0 days of survival	Diseases of Heart
540255	Positive histology	Married (including common law)	2nd of 2 or more primaries	Male	2008	79 years	White	Localized	C67.9-Bladder, NOS	8130	8130/3: Papillary transitional cell carcinoma	Blank(s)	Blank(s)	Blank(s)	Blank(s)	I	T1	N0	M0	Blank(s)	Blank(s)	Blank(s)	Blank(s)	27	None/Unknown	No/Unknown	Dead	Miscellaneous Malignant Cancer	Dead (attributable to this cancer dx)	Alive or dead due to cancer	92	Complete dates are available and there are more than 0 days of survival	Miscellaneous Malignant Cancer
540403	Positive histology	Widowed	3rd of 3 or more primaries	Female	2004	75 years	White	Localized	C67.2-Lateral wall of bladder	8130	8130/3: Papillary transitional cell carcinoma	Blank(s)	Blank(s)	Blank(s)	Blank(s)	II	T2b	N0	M0	Blank(s)	Blank(s)	Blank(s)	Blank(s)	61	None/Unknown	No/Unknown	Dead	Lung and Bronchus	Alive or dead of other cause	Dead (attributable to causes other than this cancer dx)	98	Incomplete dates are available and there cannot be zero days of follow-up	Lung and Bronchus
540795	Positive histology	Married (including common law)	2nd of 2 or more primaries	Male	2007	75 years	Black	Localized	C67.9-Bladder, NOS	8130	8130/3: Papillary transitional cell carcinoma	Blank(s)	Blank(s)	Blank(s)	Blank(s)	I	T1	N0	M0	Blank(s)	Blank(s)	Blank(s)	Blank(s)	27	None/Unknown	No/Unknown	Dead	Hypertension without Heart Disease	Alive or dead of other cause	Dead (attributable to causes other than this cancer dx)	97	Complete dates are available and there are more than 0 days of survival	Hypertension without Heart Disease
541162	Positive histology	Married (including common law)	4th of 4 or more primaries	Male	2002	84 years	Other (American Indian/AK Native, Asian/Pacific Islander)	Blank(s)	C67.4-Posterior wall of bladder	8130	8130/3: Papillary transitional cell carcinoma	18	Ta	N0	M0	Blank(s)	Blank(s)	Blank(s)	Blank(s)	Blank(s)	Blank(s)	Blank(s)	Blank(s)	27	None/Unknown	No/Unknown	Dead	Chronic Obstructive Pulmonary Disease and Allied Cond	Alive or dead of other cause	Dead (attributable to causes other than this cancer dx)	14	Complete dates are available and there are more than 0 days of survival	Chronic Obstructive Pulmonary Disease and Allied Cond
541199	Positive histology	Widowed	2nd of 2 or more primaries	Male	2016	89 years	White	In situ	C67.9-Bladder, NOS	8130	8130/3: Papillary transitional cell carcinoma	Blank(s)	Blank(s)	Blank(s)	Blank(s)	Blank(s)	Blank(s)	Blank(s)	Blank(s)	Blank(s)	Blank(s)	Blank(s)	Blank(s)	27	None/Unknown	No/Unknown	Dead	Diseases of Heart	Alive or dead of other cause	Dead (attributable to causes other than this cancer dx)	9	Complete dates are available and there are more than 0 days of survival	Diseases of Heart
541925	Positive histology	Married (including common law)	2nd of 2 or more primaries	Male	2001	78 years	White	Blank(s)	C67.9-Bladder, NOS	8130	8130/3: Papillary transitional cell carcinoma	18	Ta	N0	M0	Blank(s)	Blank(s)	Blank(s)	Blank(s)	Blank(s)	Blank(s)	Blank(s)	Blank(s)	27	None/Unknown	No/Unknown	Dead	Diseases of Heart	Alive or dead of other cause	Dead (attributable to causes other than this cancer dx)	13	Complete dates are available and there are more than 0 days of survival	Diseases of Heart
542766	Positive histology	Married (including common law)	2nd of 2 or more primaries	Female	2000	77 years	White	Blank(s)	C67.4-Posterior wall of bladder	8130	8130/3: Papillary transitional cell carcinoma	18	Ta	N0	M0	Blank(s)	Blank(s)	Blank(s)	Blank(s)	Blank(s)	Blank(s)	Blank(s)	Blank(s)	27	None/Unknown	No/Unknown	Dead	Other Cause of Death	Alive or dead of other cause	Dead (attributable to causes other than this cancer dx)	144	Complete dates are available and there are more than 0 days of survival	Other Cause of Death
543026	Positive histology	Single (never married)	2nd of 2 or more primaries	Male	2002	85 years	White	Blank(s)	C67.9-Bladder, NOS	8120	8120/3: Transitional cell carcinoma, NOS	40	T4	NX	M0	Blank(s)	Blank(s)	Blank(s)	Blank(s)	Blank(s)	Blank(s)	Blank(s)	Blank(s)	27	None/Unknown	No/Unknown	Dead	Other Cause of Death	Alive or dead of other cause	Dead (attributable to causes other than this cancer dx)	0	Complete dates are available and there are more than 0 days of survival	Other Cause of Death
543121	Positive histology	Widowed	2nd of 2 or more primaries	Male	2003	87 years	Black	Blank(s)	C67.9-Bladder, NOS	8120	8120/3: Transitional cell carcinoma, NOS	20	T2	N0	M0	Blank(s)	Blank(s)	Blank(s)	Blank(s)	Blank(s)	Blank(s)	Blank(s)	Blank(s)	27	None/Unknown	No/Unknown	Dead	Prostate	Alive or dead of other cause	Dead (attributable to causes other than this cancer dx)	4	Complete dates are available and there are more than 0 days of survival	Prostate
544673	Positive histology	Widowed	3rd of 3 or more primaries	Male	2016	81 years	White	Localized	C67.2-Lateral wall of bladder	8130	8130/3: Papillary transitional cell carcinoma	Blank(s)	Blank(s)	Blank(s)	Blank(s)	Blank(s)	Blank(s)	Blank(s)	Blank(s)	Blank(s)	Blank(s)	Blank(s)	Blank(s)	27	None/Unknown	No/Unknown	Alive	Alive	Alive or dead of other cause	Alive or dead due to cancer	24	Complete dates are available and there are more than 0 days of survival	Alive
544801	Positive histology	Widowed	2nd of 2 or more primaries	Male	2005	84 years	White	Localized	C67.9-Bladder, NOS	8050	8050/3: Papillary carcinoma, NOS	Blank(s)	Blank(s)	Blank(s)	Blank(s)	0is	Tis	N0	M0	Blank(s)	Blank(s)	Blank(s)	Blank(s)	0	None/Unknown	No/Unknown	Dead	Urinary Bladder	Dead (attributable to this cancer dx)	Alive or dead due to cancer	28	Complete dates are available and there are more than 0 days of survival	Urinary Bladder
545085	Positive histology	Married (including common law)	2nd of 2 or more primaries	Male	2009	85 years	White	Localized	C67.0-Trigone of bladder	8230	8230/3: Solid carcinoma, NOS	Blank(s)	Blank(s)	Blank(s)	Blank(s)	I	T1	N0	M0	Blank(s)	Blank(s)	Blank(s)	Blank(s)	27	None/Unknown	No/Unknown	Dead	Diseases of Heart	Alive or dead of other cause	Dead (attributable to causes other than this cancer dx)	79	Complete dates are available and there are more than 0 days of survival	Diseases of Heart
545211	Positive histology	Married (including common law)	3rd of 3 or more primaries	Female	2004	89 years	White	In situ	C67.9-Bladder, NOS	8120	8120/3: Transitional cell carcinoma, NOS	Blank(s)	Blank(s)	Blank(s)	Blank(s)	0is	Tis	N0	M0	Blank(s)	Blank(s)	Blank(s)	Blank(s)	27	None/Unknown	No/Unknown	Dead	Urinary Bladder	Dead (attributable to this cancer dx)	Alive or dead due to cancer	18	Complete dates are available and there are more than 0 days of survival	Urinary Bladder
545245	Positive histology	Married (including common law)	2nd of 2 or more primaries	Male	2017	86 years	White	In situ	C67.4-Posterior wall of bladder	8130	8130/3: Papillary transitional cell carcinoma	Blank(s)	Blank(s)	Blank(s)	Blank(s)	Blank(s)	Blank(s)	Blank(s)	Blank(s)	Blank(s)	Blank(s)	Blank(s)	Blank(s)	22	None/Unknown	No/Unknown	Alive	Alive	Alive or dead of other cause	Alive or dead due to cancer	20	Complete dates are available and there are more than 0 days of survival	Alive
545381	Positive histology	Married (including common law)	3rd of 3 or more primaries	Female	2004	78 years	White	Localized	C67.1-Dome of bladder	8120	8120/3: Transitional cell carcinoma, NOS	Blank(s)	Blank(s)	Blank(s)	Blank(s)	I	T1	N0	M0	Blank(s)	Blank(s)	Blank(s)	Blank(s)	27	None/Unknown	No/Unknown	Dead	Urinary Bladder	Dead (attributable to this cancer dx)	Alive or dead due to cancer	47	Complete dates are available and there are more than 0 days of survival	Urinary Bladder
545450	Positive histology	Married (including common law)	2nd of 2 or more primaries	Male	2002	76 years	White	Blank(s)	C67.9-Bladder, NOS	8010	8010/3: Carcinoma, NOS	90	TX	NX	MX	Blank(s)	Blank(s)	Blank(s)	Blank(s)	Blank(s)	Blank(s)	Blank(s)	Blank(s)	90	None/Unknown	No/Unknown	Dead	Diseases of Heart	Alive or dead of other cause	Dead (attributable to causes other than this cancer dx)	82	Complete dates are available and there are more than 0 days of survival	Diseases of Heart
545464	Positive histology	Married (including common law)	2nd of 2 or more primaries	Male	2012	77 years	White	Distant	C67.3-Anterior wall of bladder	8120	8120/3: Transitional cell carcinoma, NOS	Blank(s)	Blank(s)	Blank(s)	Blank(s)	IV	T4b	N0	M0	IV	T4b	N0	M0	27	None/Unknown	Yes	Dead	Other Cause of Death	Alive or dead of other cause	Dead (attributable to causes other than this cancer dx)	16	Complete dates are available and there are more than 0 days of survival	Other Cause of Death
545918	Positive histology	Married (including common law)	3rd of 3 or more primaries	Male	2003	82 years	Other (American Indian/AK Native, Asian/Pacific Islander)	Blank(s)	C67.8-Overlapping lesion of bladder	8130	8130/3: Papillary transitional cell carcinoma	30	T3b	N0	M0	Blank(s)	Blank(s)	Blank(s)	Blank(s)	Blank(s)	Blank(s)	Blank(s)	Blank(s)	27	Beam radiation	Yes	Alive	Alive	Alive or dead of other cause	Alive or dead due to cancer	43	Complete dates are available and there are more than 0 days of survival	Alive
546208	Unknown	Single (never married)	2nd of 2 or more primaries	Female	2000	90 years	White	Blank(s)	C67.9-Bladder, NOS	8010	8010/3: Carcinoma, NOS	40	TX	NX	M1	Blank(s)	Blank(s)	Blank(s)	Blank(s)	Blank(s)	Blank(s)	Blank(s)	Blank(s)	0	None/Unknown	No/Unknown	Dead	Miscellaneous Malignant Cancer	Dead (attributable to this cancer dx)	Alive or dead due to cancer	2	Complete dates are available and there are more than 0 days of survival	Miscellaneous Malignant Cancer
546389	Positive histology	Married (including common law)	2nd of 2 or more primaries	Male	2001	63 years	White	Blank(s)	C67.6-Ureteric orifice	8120	8120/3: Transitional cell carcinoma, NOS	40	T4	N1	M0	Blank(s)	Blank(s)	Blank(s)	Blank(s)	Blank(s)	Blank(s)	Blank(s)	Blank(s)	60	None/Unknown	Yes	Dead	Atherosclerosis	Alive or dead of other cause	Dead (attributable to causes other than this cancer dx)	7	Incomplete dates are available and there cannot be zero days of follow-up	Atherosclerosis
546813	Positive histology	Married (including common law)	3rd of 3 or more primaries	Female	2014	58 years	White	Localized	C67.2-Lateral wall of bladder	8120	8120/3: Transitional cell carcinoma, NOS	Blank(s)	Blank(s)	Blank(s)	Blank(s)	I	T1	N0	M0	I	T1	N0	M0	27	None/Unknown	Yes	Alive	Alive	Alive or dead of other cause	Alive or dead due to cancer	59	Complete dates are available and there are more than 0 days of survival	Alive
546838	Positive histology	Single (never married)	3rd of 3 or more primaries	Male	2002	70 years	Black	Blank(s)	C67.0-Trigone of bladder	8130	8130/3: Papillary transitional cell carcinoma	18	T1	N0	M0	Blank(s)	Blank(s)	Blank(s)	Blank(s)	Blank(s)	Blank(s)	Blank(s)	Blank(s)	27	None/Unknown	No/Unknown	Alive	Alive	Alive or dead of other cause	Alive or dead due to cancer	200	Complete dates are available and there are more than 0 days of survival	Alive
547096	Positive histology	Married (including common law)	2nd of 2 or more primaries	Male	2000	73 years	White	Blank(s)	C67.2-Lateral wall of bladder	8120	8120/3: Transitional cell carcinoma, NOS	18	T1	N0	M0	Blank(s)	Blank(s)	Blank(s)	Blank(s)	Blank(s)	Blank(s)	Blank(s)	Blank(s)	27	None/Unknown	No/Unknown	Dead	Lung and Bronchus	Alive or dead of other cause	Dead (attributable to causes other than this cancer dx)	124	Complete dates are available and there are more than 0 days of survival	Lung and Bronchus
547140	Positive histology	Married (including common law)	2nd of 2 or more primaries	Male	2002	74 years	White	Blank(s)	C67.3-Anterior wall of bladder	8130	8130/3: Papillary transitional cell carcinoma	18	Ta	N0	M0	Blank(s)	Blank(s)	Blank(s)	Blank(s)	Blank(s)	Blank(s)	Blank(s)	Blank(s)	27	None/Unknown	No/Unknown	Alive	Alive	Alive or dead of other cause	Alive or dead due to cancer	192	Complete dates are available and there are more than 0 days of survival	Alive
547579	Positive histology	Widowed	2nd of 2 or more primaries	Male	2003	82 years	White	Blank(s)	C67.9-Bladder, NOS	8130	8130/3: Papillary transitional cell carcinoma	18	T1	NX	M0	Blank(s)	Blank(s)	Blank(s)	Blank(s)	Blank(s)	Blank(s)	Blank(s)	Blank(s)	27	None/Unknown	No/Unknown	Dead	Other Cause of Death	Alive or dead of other cause	Dead (attributable to causes other than this cancer dx)	26	Complete dates are available and there are more than 0 days of survival	Other Cause of Death
547685	Positive histology	Married (including common law)	2nd of 2 or more primaries	Female	2000	43 years	White	Blank(s)	C67.4-Posterior wall of bladder	8130	8130/3: Papillary transitional cell carcinoma	18	Ta	N0	M0	Blank(s)	Blank(s)	Blank(s)	Blank(s)	Blank(s)	Blank(s)	Blank(s)	Blank(s)	27	None/Unknown	No/Unknown	Alive	Alive	Alive or dead of other cause	Alive or dead due to cancer	216	Complete dates are available and there are more than 0 days of survival	Alive
547921	Positive histology	Single (never married)	2nd of 2 or more primaries	Female	2000	52 years	White	Blank(s)	C67.9-Bladder, NOS	8130	8130/3: Papillary transitional cell carcinoma	18	TXa	N0	M0	Blank(s)	Blank(s)	Blank(s)	Blank(s)	Blank(s)	Blank(s)	Blank(s)	Blank(s)	27	None/Unknown	No/Unknown	Alive	Alive	Alive or dead of other cause	Alive or dead due to cancer	216	Complete dates are available and there are more than 0 days of survival	Alive
548411	Positive histology	Widowed	2nd of 2 or more primaries	Male	2010	86 years	White	In situ	C67.9-Bladder, NOS	8120	8120/3: Transitional cell carcinoma, NOS	Blank(s)	Blank(s)	Blank(s)	Blank(s)	0a	Ta	N0	M0	0a	Ta	N0	M0	0	None/Unknown	No/Unknown	Dead	Prostate	Alive or dead of other cause	Dead (attributable to causes other than this cancer dx)	45	Complete dates are available and there are more than 0 days of survival	Prostate
549319	Positive histology	Single (never married)	2nd of 2 or more primaries	Male	2017	81 years	Black	Localized	C67.2-Lateral wall of bladder	8120	8120/3: Transitional cell carcinoma, NOS	Blank(s)	Blank(s)	Blank(s)	Blank(s)	Blank(s)	Blank(s)	Blank(s)	Blank(s)	Blank(s)	Blank(s)	Blank(s)	Blank(s)	27	Beam radiation	Yes	Alive	Alive	Alive or dead of other cause	Alive or dead due to cancer	16	Complete dates are available and there are more than 0 days of survival	Alive
549819	Positive histology	Widowed	2nd of 2 or more primaries	Male	2005	90 years	White	Localized	C67.9-Bladder, NOS	8120	8120/3: Transitional cell carcinoma, NOS	Blank(s)	Blank(s)	Blank(s)	Blank(s)	I	T1	N0	M0	Blank(s)	Blank(s)	Blank(s)	Blank(s)	27	None/Unknown	No/Unknown	Dead	Diseases of Heart	Alive or dead of other cause	Dead (attributable to causes other than this cancer dx)	32	Complete dates are available and there are more than 0 days of survival	Diseases of Heart
550075	Positive exfoliative cytology, no positive histology	Divorced	3rd of 3 or more primaries	Male	2011	90 years	White	Localized	C67.9-Bladder, NOS	8130	8130/3: Papillary transitional cell carcinoma	Blank(s)	Blank(s)	Blank(s)	Blank(s)	I	T1	N0	M0	I	T1	N0	M0	0	None/Unknown	No/Unknown	Dead	Urinary Bladder	Dead (attributable to this cancer dx)	Alive or dead due to cancer	0	Complete dates are available and there are more than 0 days of survival	Urinary Bladder
550333	Positive histology	Married (including common law)	3rd of 3 or more primaries	Male	2007	69 years	White	Localized	C67.4-Posterior wall of bladder	8130	8130/3: Papillary transitional cell carcinoma	Blank(s)	Blank(s)	Blank(s)	Blank(s)	I	T1	N0	M0	Blank(s)	Blank(s)	Blank(s)	Blank(s)	90	None/Unknown	No/Unknown	Dead	Colon excluding Rectum	Alive or dead of other cause	Dead (attributable to causes other than this cancer dx)	90	Complete dates are available and there are more than 0 days of survival	Colon excluding Rectum
550754	Positive histology	Divorced	3rd of 3 or more primaries	Female	2011	75 years	Black	In situ	C67.2-Lateral wall of bladder	8120	8120/3: Transitional cell carcinoma, NOS	Blank(s)	Blank(s)	Blank(s)	Blank(s)	0a	Ta	N0	M0	0a	Ta	N0	M0	27	None/Unknown	No/Unknown	Dead	Miscellaneous Malignant Cancer	Dead (attributable to this cancer dx)	Alive or dead due to cancer	80	Complete dates are available and there are more than 0 days of survival	Miscellaneous Malignant Cancer
551025	Positive histology	Married (including common law)	2nd of 2 or more primaries	Male	2002	80 years	Other (American Indian/AK Native, Asian/Pacific Islander)	Blank(s)	C67.9-Bladder, NOS	8130	8130/3: Papillary transitional cell carcinoma	18	T1	N0	M0	Blank(s)	Blank(s)	Blank(s)	Blank(s)	Blank(s)	Blank(s)	Blank(s)	Blank(s)	27	None/Unknown	No/Unknown	Alive	Alive	Alive or dead of other cause	Alive or dead due to cancer	194	Complete dates are available and there are more than 0 days of survival	Alive
551286	Positive histology	Married (including common law)	2nd of 2 or more primaries	Male	2010	84 years	White	In situ	C67.9-Bladder, NOS	8130	8130/3: Papillary transitional cell carcinoma	Blank(s)	Blank(s)	Blank(s)	Blank(s)	0a	Ta	N0	M0	0a	Ta	N0	M0	27	None/Unknown	No/Unknown	Dead	Cerebrovascular Diseases	Alive or dead of other cause	Dead (attributable to causes other than this cancer dx)	48	Complete dates are available and there are more than 0 days of survival	Cerebrovascular Diseases
551617	Positive histology	Widowed	2nd of 2 or more primaries	Male	2006	79 years	White	In situ	C67.4-Posterior wall of bladder	8130	8130/3: Papillary transitional cell carcinoma	Blank(s)	Blank(s)	Blank(s)	Blank(s)	0a	Ta	N0	M0	Blank(s)	Blank(s)	Blank(s)	Blank(s)	27	None/Unknown	Yes	Dead	Diseases of Heart	Alive or dead of other cause	Dead (attributable to causes other than this cancer dx)	11	Complete dates are available and there are more than 0 days of survival	Diseases of Heart
552015	Positive histology	Married (including common law)	4th of 4 or more primaries	Male	2015	75 years	White	Regional	C67.9-Bladder, NOS	8071	8071/3: Squamous cell carcinoma, keratinizing, NOS	Blank(s)	Blank(s)	Blank(s)	Blank(s)	III	T4a	N0	M0	III	T4a	N0	M0	61	None/Unknown	No/Unknown	Dead	Miscellaneous Malignant Cancer	Dead (attributable to this cancer dx)	Alive or dead due to cancer	13	Complete dates are available and there are more than 0 days of survival	Miscellaneous Malignant Cancer
552600	Positive histology	Married (including common law)	2nd of 2 or more primaries	Male	2017	60 years	White	In situ	C67.8-Overlapping lesion of bladder	8120	8120/3: Transitional cell carcinoma, NOS	Blank(s)	Blank(s)	Blank(s)	Blank(s)	Blank(s)	Blank(s)	Blank(s)	Blank(s)	Blank(s)	Blank(s)	Blank(s)	Blank(s)	20	None/Unknown	No/Unknown	Alive	Alive	Alive or dead of other cause	Alive or dead due to cancer	22	Complete dates are available and there are more than 0 days of survival	Alive
552933	Positive histology	Widowed	2nd of 2 or more primaries	Male	2015	84 years	White	In situ	C67.4-Posterior wall of bladder	8130	8130/3: Papillary transitional cell carcinoma	Blank(s)	Blank(s)	Blank(s)	Blank(s)	0a	Ta	N0	M0	0a	Ta	N0	M0	27	None/Unknown	Yes	Alive	Alive	Alive or dead of other cause	Alive or dead due to cancer	47	Complete dates are available and there are more than 0 days of survival	Alive
553010	Positive histology	Married (including common law)	2nd of 2 or more primaries	Male	2000	83 years	White	Blank(s)	C67.2-Lateral wall of bladder	8120	8120/3: Transitional cell carcinoma, NOS	18	Tis	N0	M0	Blank(s)	Blank(s)	Blank(s)	Blank(s)	Blank(s)	Blank(s)	Blank(s)	Blank(s)	27	None/Unknown	No/Unknown	Dead	Lung and Bronchus	Alive or dead of other cause	Dead (attributable to causes other than this cancer dx)	36	Complete dates are available and there are more than 0 days of survival	Lung and Bronchus
553379	Positive histology	Married (including common law)	3rd of 3 or more primaries	Male	2004	90 years	White	Localized	C67.6-Ureteric orifice	8120	8120/3: Transitional cell carcinoma, NOS	Blank(s)	Blank(s)	Blank(s)	Blank(s)	II	T2NOS	N0	M0	Blank(s)	Blank(s)	Blank(s)	Blank(s)	27	None/Unknown	No/Unknown	Dead	Urinary Bladder	Dead (attributable to this cancer dx)	Alive or dead due to cancer	25	Complete dates are available and there are more than 0 days of survival	Urinary Bladder
553811	Positive histology	Married (including common law)	2nd of 2 or more primaries	Male	2012	68 years	White	In situ	C67.4-Posterior wall of bladder	8130	8130/3: Papillary transitional cell carcinoma	Blank(s)	Blank(s)	Blank(s)	Blank(s)	0a	Ta	N0	M0	0a	Ta	N0	M0	27	None/Unknown	No/Unknown	Dead	Pneumonia and Influenza	Alive or dead of other cause	Dead (attributable to causes other than this cancer dx)	17	Complete dates are available and there are more than 0 days of survival	Pneumonia and Influenza
554840	Positive histology	Widowed	2nd of 2 or more primaries	Male	2011	98 years	White	Localized	C67.4-Posterior wall of bladder	8120	8120/3: Transitional cell carcinoma, NOS	Blank(s)	Blank(s)	Blank(s)	Blank(s)	I	T1	N0	M0	I	T1	N0	M0	27	None/Unknown	No/Unknown	Dead	Urinary Bladder	Dead (attributable to this cancer dx)	Alive or dead due to cancer	24	Complete dates are available and there are more than 0 days of survival	Urinary Bladder
555136	Positive histology	Married (including common law)	4th of 4 or more primaries	Male	2009	85 years	White	In situ	C67.9-Bladder, NOS	8130	8130/3: Papillary transitional cell carcinoma	Blank(s)	Blank(s)	Blank(s)	Blank(s)	0a	Ta	N0	M0	Blank(s)	Blank(s)	Blank(s)	Blank(s)	27	None/Unknown	No/Unknown	Dead	Prostate	Alive or dead of other cause	Dead (attributable to causes other than this cancer dx)	88	Complete dates are available and there are more than 0 days of survival	Prostate
555136	Positive histology	Unknown	6th of 6 or more primaries	Male	2015	91 years	White	Regional	C67.9-Bladder, NOS	8120	8120/3: Transitional cell carcinoma, NOS	Blank(s)	Blank(s)	Blank(s)	Blank(s)	I	T1	N0	M0	I	T1	N0	M0	27	None/Unknown	No/Unknown	Dead	Prostate	Alive or dead of other cause	Dead (attributable to causes other than this cancer dx)	16	Complete dates are available and there are more than 0 days of survival	Prostate
555410	Positive histology	Widowed	2nd of 2 or more primaries	Male	2002	79 years	Other (American Indian/AK Native, Asian/Pacific Islander)	Blank(s)	C67.6-Ureteric orifice	8130	8130/3: Papillary transitional cell carcinoma	18	Ta	N0	M0	Blank(s)	Blank(s)	Blank(s)	Blank(s)	Blank(s)	Blank(s)	Blank(s)	Blank(s)	27	None/Unknown	No/Unknown	Dead	Other Cause of Death	Alive or dead of other cause	Dead (attributable to causes other than this cancer dx)	160	Complete dates are available and there are more than 0 days of survival	Other Cause of Death
555931	Positive histology	Married (including common law)	2nd of 2 or more primaries	Male	2001	75 years	White	Blank(s)	C67.9-Bladder, NOS	8130	8130/3: Papillary transitional cell carcinoma	18	Ta	N0	M0	Blank(s)	Blank(s)	Blank(s)	Blank(s)	Blank(s)	Blank(s)	Blank(s)	Blank(s)	27	None/Unknown	No/Unknown	Dead	Lung and Bronchus	Alive or dead of other cause	Dead (attributable to causes other than this cancer dx)	16	Complete dates are available and there are more than 0 days of survival	Lung and Bronchus
556308	Positive histology	Widowed	2nd of 2 or more primaries	Female	2003	78 years	Other (American Indian/AK Native, Asian/Pacific Islander)	Blank(s)	C67.9-Bladder, NOS	8120	8120/3: Transitional cell carcinoma, NOS	40	TX	N0	M1	Blank(s)	Blank(s)	Blank(s)	Blank(s)	Blank(s)	Blank(s)	Blank(s)	Blank(s)	30	None/Unknown	No/Unknown	Dead	Ureter	Dead (attributable to this cancer dx)	Alive or dead due to cancer	3	Complete dates are available and there are more than 0 days of survival	Ureter
556403	Positive histology	Widowed	2nd of 2 or more primaries	Female	2005	76 years	White	Distant	C67.9-Bladder, NOS	8046	8046/3: Non-small cell carcinoma	Blank(s)	Blank(s)	Blank(s)	Blank(s)	IV	T4b	N1	MX	Blank(s)	Blank(s)	Blank(s)	Blank(s)	0	None/Unknown	No/Unknown	Dead	Urinary Bladder	Dead (attributable to this cancer dx)	Alive or dead due to cancer	6	Complete dates are available and there are more than 0 days of survival	Urinary Bladder
556734	Positive histology	Widowed	3rd of 3 or more primaries	Male	2012	81 years	White	In situ	C67.2-Lateral wall of bladder	8130	8130/3: Papillary transitional cell carcinoma	Blank(s)	Blank(s)	Blank(s)	Blank(s)	0a	Ta	N0	M0	0a	Ta	N0	M0	27	None/Unknown	No/Unknown	Alive	Alive	Alive or dead of other cause	Alive or dead due to cancer	77	Complete dates are available and there are more than 0 days of survival	Alive
557497	Positive histology	Single (never married)	2nd of 2 or more primaries	Female	2001	51 years	White	Blank(s)	C67.2-Lateral wall of bladder	8130	8130/3: Papillary transitional cell carcinoma	18	Ta	N0	M0	Blank(s)	Blank(s)	Blank(s)	Blank(s)	Blank(s)	Blank(s)	Blank(s)	Blank(s)	27	None/Unknown	No/Unknown	Dead	Lung and Bronchus	Alive or dead of other cause	Dead (attributable to causes other than this cancer dx)	91	Complete dates are available and there are more than 0 days of survival	Lung and Bronchus
558273	Positive histology	Married (including common law)	2nd of 2 or more primaries	Male	2009	74 years	White	Localized	C67.4-Posterior wall of bladder	8120	8120/3: Transitional cell carcinoma, NOS	Blank(s)	Blank(s)	Blank(s)	Blank(s)	II	T2a	N0	M0	Blank(s)	Blank(s)	Blank(s)	Blank(s)	0	Beam radiation	Yes	Dead	Other Cause of Death	Alive or dead of other cause	Dead (attributable to causes other than this cancer dx)	11	Complete dates are available and there are more than 0 days of survival	Other Cause of Death
558936	Positive histology	Divorced	2nd of 2 or more primaries	Male	2003	81 years	White	Blank(s)	C67.9-Bladder, NOS	8120	8120/3: Transitional cell carcinoma, NOS	40	TX	NX	M1	Blank(s)	Blank(s)	Blank(s)	Blank(s)	Blank(s)	Blank(s)	Blank(s)	Blank(s)	27	None/Unknown	Yes	Dead	Prostate	Alive or dead of other cause	Dead (attributable to causes other than this cancer dx)	3	Complete dates are available and there are more than 0 days of survival	Prostate
558982	Positive histology	Married (including common law)	3rd of 3 or more primaries	Male	2008	71 years	White	Localized	C67.9-Bladder, NOS	8013	8013/3: Large cell neuroendocrine carcinoma	Blank(s)	Blank(s)	Blank(s)	Blank(s)	II	T2NOS	N0	M0	Blank(s)	Blank(s)	Blank(s)	Blank(s)	27	Beam radiation	Yes	Dead	Lung and Bronchus	Alive or dead of other cause	Dead (attributable to causes other than this cancer dx)	32	Complete dates are available and there are more than 0 days of survival	Lung and Bronchus
558998	Positive histology	Married (including common law)	3rd of 3 or more primaries	Female	2010	66 years	White	Localized	C67.8-Overlapping lesion of bladder	8041	8041/3: Small cell carcinoma, NOS	Blank(s)	Blank(s)	Blank(s)	Blank(s)	I	T1	N0	M0	I	T1	N0	M0	20	None/Unknown	No/Unknown	Dead	Urinary Bladder	Dead (attributable to this cancer dx)	Alive or dead due to cancer	0	Complete dates are available and there are more than 0 days of survival	Urinary Bladder
559585	Positive histology	Divorced	2nd of 2 or more primaries	Male	2003	73 years	White	Blank(s)	C67.9-Bladder, NOS	8130	8130/3: Papillary transitional cell carcinoma	18	Ta	N0	M0	Blank(s)	Blank(s)	Blank(s)	Blank(s)	Blank(s)	Blank(s)	Blank(s)	Blank(s)	27	None/Unknown	No/Unknown	Alive	Alive	Alive or dead of other cause	Alive or dead due to cancer	184	Complete dates are available and there are more than 0 days of survival	Alive
[truncated: 312,921+ more rows]
