# Supplementary material for: Bladder cancer-induced CVD mortality: Role of CAPG protein
Source: PLoS One. 2026 Feb 17;21(2):e0338101. doi: 10.1371/journal.pone.0338101 (PMC12912693; doi:10.1371/journal.pone.0338101)
Supplement: S2 Table — (XLSX) [file pone.0338101.s002.xlsx]

## Sheet: Sheet1
Supplementary Table 2: 140,760 eligible patients’ clinical information were presented.
Characteristic	N = 140,7601
Marital status
Divorced/Separated	12,512 (8.9%)
Married	89,920 (64%)
Single/Unmarried	15,656 (11%)
Widowed	22,672 (16%)
Sequence
Not one primary	60,940 (43%)
One primary only	79,820 (57%)
Sex
Female	34,005 (24%)
Male	106,755 (76%)
Age	72 (63, 80)
Race
Black	9,323 (6.6%)
Other	6,117 (4.3%)
White	125,320 (89%)
Summary stage
Distant	5,985 (4.3%)
In situ	71,956 (51%)
Localized	52,331 (37%)
Regional	10,488 (7.5%)
T stage
T1	107,731 (77%)
T2	20,606 (15%)
T3	5,781 (4.1%)
T4	5,359 (3.8%)
TX	1,283 (0.9%)
N stage
N0	131,767 (94%)
N1	2,826 (2.0%)
N2	2,516 (1.8%)
N3	410 (0.3%)
NX	3,241 (2.3%)
M stage
M0	134,461 (96%)
M1	4,945 (3.5%)
MX	1,354 (1.0%)
Surgery
None	6,725 (4.8%)
Yes	134,035 (95%)
Radiation
No/Unknown	133,282 (95%)
Yes	7,478 (5.3%)
Chemotheraphy
No/Unknown	111,126 (79%)
Yes	29,634 (21%)
Vital status
Alive	65,184 (46%)
Dead	75,576 (54%)
COD
Alive	65,184 (46%)
BC	33,174 (24%)
Death of Heart Disease	14,826 (11%)
Others	27,576 (20%)
1n (%); Median (IQR)
