# Supplementary material for: Bladder cancer-induced CVD mortality: Role of CAPG protein
Source: PLoS One. 2026 Feb 17;21(2):e0338101. doi: 10.1371/journal.pone.0338101 (PMC12912693; doi:10.1371/journal.pone.0338101)
Supplement: S3 Table — (XLSX) [file pone.0338101.s003.xlsx]

## Sheet: Sheet1
Characteristic	Alive, N = 65,1841	BC, N = 33,1741	Death of Heart Disease, N = 14,8261	Others, N = 27,5761
Marital status
Divorced/Separated	5,871 (9.0%)	3,213 (9.7%)	1,071 (7.2%)	2,357 (8.5%)
Married	45,853 (70%)	18,593 (56%)	8,735 (59%)	16,739 (61%)
Single/Unmarried	7,678 (12%)	3,911 (12%)	1,365 (9.2%)	2,702 (9.8%)
Widowed	5,782 (8.9%)	7,457 (22%)	3,655 (25%)	5,778 (21%)
Sequence
Not one primary	22,923 (35%)	14,977 (45%)	5,948 (40%)	17,092 (62%)
One primary only	42,261 (65%)	18,197 (55%)	8,878 (60%)	10,484 (38%)
Sex
Female	15,687 (24%)	9,224 (28%)	3,059 (21%)	6,035 (22%)
Male	49,497 (76%)	23,950 (72%)	11,767 (79%)	21,541 (78%)
Age	67 (59, 74)	76 (67, 83)	80 (73, 85)	77 (69, 83)
Race
Black	3,696 (5.7%)	2,999 (9.0%)	921 (6.2%)	1,707 (6.2%)
Other	3,252 (5.0%)	1,309 (3.9%)	523 (3.5%)	1,033 (3.7%)
White	58,236 (89%)	28,866 (87%)	13,382 (90%)	24,836 (90%)
Summary stage
Distant	287 (0.4%)	4,939 (15%)	200 (1.3%)	559 (2.0%)
In situ	42,419 (65%)	6,313 (19%)	8,130 (55%)	15,094 (55%)
Localized	20,242 (31%)	15,782 (48%)	5,844 (39%)	10,463 (38%)
Regional	2,236 (3.4%)	6,140 (19%)	652 (4.4%)	1,460 (5.3%)
T stage
T1	58,114 (89%)	14,756 (44%)	12,323 (83%)	22,538 (82%)
T2	4,971 (7.6%)	10,455 (32%)	1,797 (12%)	3,383 (12%)
T3	1,339 (2.1%)	3,343 (10%)	335 (2.3%)	764 (2.8%)
T4	588 (0.9%)	3,740 (11%)	307 (2.1%)	724 (2.6%)
TX	172 (0.3%)	880 (2.7%)	64 (0.4%)	167 (0.6%)
N stage
N0	63,805 (98%)	27,199 (82%)	14,307 (96%)	26,456 (96%)
N1	430 (0.7%)	1,948 (5.9%)	120 (0.8%)	328 (1.2%)
N2	277 (0.4%)	1,957 (5.9%)	88 (0.6%)	194 (0.7%)
N3	54 (<0.1%)	319 (1.0%)	11 (<0.1%)	26 (<0.1%)
NX	618 (0.9%)	1,751 (5.3%)	300 (2.0%)	572 (2.1%)
M stage
M0	64,676 (99%)	28,430 (86%)	14,514 (98%)	26,841 (97%)
M1	188 (0.3%)	4,142 (12%)	165 (1.1%)	450 (1.6%)
MX	320 (0.5%)	602 (1.8%)	147 (1.0%)	285 (1.0%)
Surgery
None	2,267 (3.5%)	2,399 (7.2%)	688 (4.6%)	1,371 (5.0%)
Yes	62,917 (97%)	30,775 (93%)	14,138 (95%)	26,205 (95%)
Radiation
No/Unknown	64,189 (98%)	28,551 (86%)	14,157 (95%)	26,385 (96%)
Yes	995 (1.5%)	4,623 (14%)	669 (4.5%)	1,191 (4.3%)
Chemotheraphy
No/Unknown	51,398 (79%)	23,500 (71%)	12,792 (86%)	23,436 (85%)
Yes	13,786 (21%)	9,674 (29%)	2,034 (14%)	4,140 (15%)
1n (%); Median (IQR)
